# Supplementary material for: Coupled strontium-calcium isotopes in Archean anorthosites reveal a late start for mantle depletion
Source: Nat Commun. 2025 Oct 31;16:9642. doi: 10.1038/s41467-025-64641-2 (PMC12578967; doi:10.1038/s41467-025-64641-2)
Supplement: Supplementary file 2 — Supplementary Data [file 41467_2025_64641_MOESM2_ESM.xlsx]

## Sheet: 1. Sample locations
Intrusion	Intrusion type	Age	Region	Craton	Terrane	Sample	Location	UTM zone	Easting (mE)	Northing (mS)	Rock type	Description	Preservation state	Comments	References
Manfred Complex	Archean megacrystic anorthosite complex	3730 Ma	Western Australia	Yilgarn	Narryer	12TKN08	Type locality (NE Mt Narryer)	50J	442524	7075512	Leucogabbro	Lathy textured leucogabbro. Coarse magmatic plagioclase laths (~An75) are partially recrystallised to finer grained granoblastic textured plagioclase (~An60). Relict magmatic plagioclase grains are coarse and contain abundant hornblende and pyroxene inclusions and continuous polysynthetic twinning. Clinopyroxene (~Mg64) and hornblende are interstitial to plagioclase, with clinopyroxene partially …	Upper amphibolite facies, partially altered.
Manfred Complex	Archean megacrystic anorthosite complex	3730 Ma	Western Australia	Yilgarn	Narryer	22MBN05/ 12N8mc	Type locality (NE Mt Narryer)	50J	442527	7075513	Megacrystic leucogabbro	Megacrystic leucogabbro with single plagioclase crystals (~An80) up to 10 cm within a finer grained leucogabbro matrix. Relict magmatic plagioclase grains are coarse and contain abundant hornblende and pyroxene inclusions and continuous polysynthetic twinning. Interstitial clinopyroxene (~Mg65) and hornblende, with clinopyroxene partially replaced by hornblende.	Upper amphibolite facies, partially altered.
Manfred Complex	Archean megacrystic anorthosite complex	3730 Ma	Western Australia	Yilgarn	Narryer	13TKN10	Type locality (NE Mt Narryer)	50J	442484	7074885	Leucogabbro	Lathy textured leucogabbro. Coarse magmatic plagioclase laths (~An73) are partially recrystallised to finer grained granoblastic textured plagioclase (~An60). Relict magmatic plagioclase grains are coarse and contain abundant hornblende and pyroxene inclusions and continuous polysynthetic twinning. Clinopyroxene (~Mg68) and hornblende are interstitial to plagioclase, with clinopyroxene partially …	Upper amphibolite facies, partially altered.
Manfred Complex	Archean megacrystic anorthosite complex	3730 Ma	Western Australia	Yilgarn	Narryer	22MBN07	Type locality (NE Mt Narryer)	50J	442502	7074855	Megacrystic leucogabbro	Megacrystic leucogabbro with single plagioclase crystals (~An74) up to 3 cm. Relict magmatic plagioclase grains are coarse and contain abundant hornblende and pyroxene inclusions and continuous polysynthetic twinning. Interstitial clinopyroxene (~Mg65) and hornblende, with clinopyroxene partially replaced by hornblende.	Upper amphibolite facies, partially altered.
Manfred Complex	Archean megacrystic anorthosite complex	3730 Ma	Western Australia	Yilgarn	Narryer	14TKN33	Type locality (NE Mt Narryer)	50J	442575	7075646	Megacrystic anorthosite	Megacrystic anorthosite with 10-20cm single plagioclase crystals. Plagioclase is partially altered and predominantly recrystallised (~An65) and is chalky white in colour, with a granoblastic texture in thin section. Relict magmatic domains (~An80) in the cores of megacrysts are dark grey in colour, retain continuous albitic twinning, and contain abundant inclusions of pyroxene and amphibole. Mafi…	Upper amphibolite facies, partially altered.
Windimurra Igneous Complex	Archean anorthosite-bearing layered mafic intrusion	2813 Ma	Western Australia	Yilgarn	Youanmi	21MBY03	Mingyngura Hill – (lower) lower zone	50J	635329	6901785	Anorthosite	Coarse adcumulate with plagioclase (~An80) with minor olivine (~Fo76), clinopyroxene (~Mg80) and orthopyroxene (~Mg78). Large plagioclase laths up to 5cm in size observed dispersed within the unit.	Excellent
Windimurra Igneous Complex	Archean anorthosite-bearing layered mafic intrusion	2813 Ma	Western Australia	Yilgarn	Youanmi	21MBY04	Mingyngura Hill – (lower) lower zone	50J	634158	6901869	Megacrystic anorthosite	Megacrystic anorthosite consisting of 10-20cm "boulders" of aggregated coarse plagioclase laths (~An83) with interstitial pegmatitic gabbro (recrystallised to actinolite). Individual plagioclase crystals up to 10cm in size.	Plagioclase well-preserved; mafic phases altered.
Windimurra Igneous Complex	Archean anorthosite-bearing layered mafic intrusion	2813 Ma	Western Australia	Yilgarn	Youanmi	21MBY05	Mingyngura Hill – (lower) lower zone	50J	634030	6901546	Olivine gabbronorite	Coarse adcumulate with plagioclase (An81), olivine (Fo75), orthopyroxene (Mg77) and clinopyroxene (Mg82).	Excellent
Windimurra Igneous Complex	Archean anorthosite-bearing layered mafic intrusion	2813 Ma	Western Australia	Yilgarn	Youanmi	21MBY07	Windimurra Hills – (upper) lower zone	50J	653057	6869241	Troctolite	Coarse adcumulate with plagioclase (An74), olivine (Fo58) and minor orthopyroxene (Mg66) and clinopyroxene (Mg72).	Excellent
Windimurra Igneous Complex	Archean anorthosite-bearing layered mafic intrusion	2813 Ma	Western Australia	Yilgarn	Youanmi	248028	Drillhole MNDD0002 – upper zone	–	–	–	Olivine gabbro	Coarse lathy textured plagioclase cumulate (An55) with olivine (Fo52), clinopyroxene (Mg29) and magnetite.	Very good	Sampled from Geological Survey of Western Australia (GSWA) core library. Depth of 57.8m
Fiskenæsset Complex	Archean megacrystic anorthosite complex	2936 Ma	Southwest Greenland	North Atlantic	Bjørnesund block	151033	Marjorqap Qâva	–	–	–	Megacrystic leucogabbro	Single ~8cm plagioclase megacryst (An88) from a megacrystic leucogabbro. Metamorphosed and partially altered, with white coloured granoblastic textured recrystallised domains and dark coloured relict magmatic domains preserving continuous polysynthetic twinning.	Granulite facies, partially recrystallised	Geological Survey of Greenland (GGU) sample collected by John Myers in the 1980s.	Myers, J. S. Stratigraphy and structure of the Fiskenæsset Complex, southern West Greenland. Bulletin Grønlands Geologiske Undersøgelse 150, 1–72 (1985).
Fiskenæsset Complex	Archean megacrystic anorthosite complex	2936 Ma	Southwest Greenland	North Atlantic	Bjørnesund block	206620	Marjorqap Qâva	–	–	–	Megacrystic leucogabbro	Single ~12cm plagioclase megacryst (An88) from a megacrystic leucogabbro. Metamorphosed and partially altered, with dark coloured relict magmatic domains preserving continuous polysynthetic twinning.	Granulite facies, partially recrystallised	""	""
Fiskenæsset Complex	Archean megacrystic anorthosite complex	2936 Ma	Southwest Greenland	North Atlantic	Bjørnesund block	180208	Marjorqap Qâva	–	–	–	Megacrystic leucogabbro	Megacrystic leucogabbro with 1-3cm plagioclase crystals (An86). Mafic intercumulus replaced by metamorphic hornblende. Plagioclase is partially recrystallised with a fine-grained granoblastic texture, and dark-coloured relict magmatic domains.	Granulite facies, partially recrystallised	""	""

## Sheet: 2. LA-ICPMS all unknowns
Analysis	Sample	Location	Age (Ma)	Run	total Sr (V)	84Sr/86Sr	84Sr/88Sr	87Rb/86Sr	87Sr/86Sr	± 2SE	87Sr/86Sri	Included in map final mean	Notes
151033-1-1	151033	Fiskenaesset	2970	April24run1	0.407871	0.0624228	0.00745329	0.00184272	0.701531	0.000298935	0.701453
151033-1-2	151033	Fiskenaesset	2970	April24run1	0.43286	0.0618139	0.00738058	0	0.701313	0.000271636	0.701313
151033-1-3	151033	Fiskenaesset	2970	April24run1	0.42482	0.0620497	0.00740874	0	0.701516	0.00033287	0.701516
151033-1-4	151033	Fiskenaesset	2970	April24run1	0.391535	0.0622427	0.00743177	7.63402e-05	0.701312	0.000245361	0.701308
151033-1-5	151033	Fiskenaesset	2970	April24run1	0.39303	0.0613481	0.00732497	0	0.701245	0.000335561	0.701245
151033-1-6	151033	Fiskenaesset	2970	April24run1	0.387224	0.0618487	0.00738474	0	0.701209	0.00027883	0.701209
151033-1-7	151033	Fiskenaesset	2970	April24run1	0.442327	0.0617028	0.00736731	0	0.701491	0.000261855	0.701491
151033-1-8	151033	Fiskenaesset	2970	April24run1	0.380861	0.0637872	0.00761619	0.00606958	0.701614	0.000355489	0.701357
151033-1-9	151033	Fiskenaesset	2970	April24run1	0.411041	0.061775	0.00737593	0	0.70092	0.000300939	0.70092
151033-1-10	151033	Fiskenaesset	2970	April24run1	0.436739	0.0618778	0.00738821	6.232e-06	0.70106	0.000293254	0.70106
151033-1-11	151033	Fiskenaesset	2970	April24run1	0.423999	0.0616178	0.00735717	0.00019175	0.701289	0.000300496	0.701281
151033-1-12	151033	Fiskenaesset	2970	April24run1	0.426262	0.0620143	0.00740451	0.000527373	0.701373	0.000326803	0.70135
151033-1-13	151033	Fiskenaesset	2970	April24run1	0.469457	0.0613006	0.00731929	0	0.701375	0.000237424	0.701375
151033-1-14	151033	Fiskenaesset	2970	April24run1	0.432576	0.0619588	0.00739789	0.000583886	0.701223	0.000304463	0.701198
151033-1-15	151033	Fiskenaesset	2970	April24run1	0.456392	0.0617576	0.00737386	0	0.701236	0.000285462	0.701236
151033-1-16	151033	Fiskenaesset	2970	April24run1	0.433334	0.061867	0.00738691	0	0.70129	0.000321784	0.70129
151033-1-17	151033	Fiskenaesset	2970	April24run1	0.466946	0.061469	0.0073394	-4.61374e-06	0.701403	0.00029339	0.701403
151033-1-18	151033	Fiskenaesset	2970	April24run1	0.403807	0.0620542	0.00740928	0	0.701267	0.000302823	0.701267
151033-1-19	151033	Fiskenaesset	2970	April24run1	0.404121	0.0619944	0.00740213	0	0.701266	0.000341891	0.701266
151033-1-20	151033	Fiskenaesset	2970	April24run1	0.425402	0.061952	0.00739707	0	0.701508	0.000283874	0.701508
206620-1	206620	Fiskenaesset	2970	April24run1	0.413906	0.0627346	0.00749051	0.00135426	0.701292	0.00024718	0.701234
206620-2	206620	Fiskenaesset	2970	April24run1	0.418777	0.0627253	0.00748941	0.00224984	0.701467	0.000299165	0.701372
206620-3	206620	Fiskenaesset	2970	April24run1	0.441975	0.0626979	0.00748613	0.000754659	0.701732	0.000305574	0.7017
206620-4	206620	Fiskenaesset	2970	April24run1	0.418183	0.0622746	0.00743559	0.00037937	0.701363	0.000353215	0.701347
206620-5	206620	Fiskenaesset	2970	April24run1	0.426178	0.0625006	0.00746257	0	0.701124	0.000300333	0.701124
206620-6	206620	Fiskenaesset	2970	April24run1	0.432852	0.0624007	0.00745065	0.00554724	0.702667	0.000319003	0.702432
206620-7	206620	Fiskenaesset	2970	April24run1	0.43951	0.0625832	0.00747244	0.000461182	0.701287	0.000273636	0.701268
206620-8	206620	Fiskenaesset	2970	April24run1	0.438365	0.0626132	0.00747601	0.000116357	0.700914	0.000250612	0.700909
206620-9	206620	Fiskenaesset	2970	April24run1	0.420104	0.0629451	0.00751564	0.000302097	0.70115	0.000257112	0.701137
206620-10	206620	Fiskenaesset	2970	April24run1	0.417417	0.0627879	0.00749687	0.00101136	0.70137	0.000276264	0.701327
206620-11	206620	Fiskenaesset	2970	April24run1	0.418383	0.0626426	0.00747953	0.00110496	0.701103	0.000272086	0.701056
206620-12	206620	Fiskenaesset	2970	April24run1	0.428681	0.062343	0.00744375	0.000546261	0.70126	0.000374254	0.701237
206620-13	206620	Fiskenaesset	2970	April24run1	0.448866	0.0625297	0.00746604	0	0.701144	0.00025896	0.701144
206620-14	206620	Fiskenaesset	2970	April24run1	0.494559	0.0609227	0.00727417	0	0.701161	0.000288187	0.701161
206620-15	206620	Fiskenaesset	2970	April24run1	0.505527	0.0617982	0.0073787	0.000181393	0.701623	0.000274571	0.701615
206620-16	206620	Fiskenaesset	2970	April24run1	0.513282	0.0614736	0.00733995	0	0.701072	0.000265237	0.701072
206620-17	206620	Fiskenaesset	2970	April24run1	0.53197	0.0612813	0.00731698	0.000335379	0.701161	0.000248697	0.701147
206620-18	206620	Fiskenaesset	2970	April24run1	0.414542	0.062918	0.00751241	0.00109414	0.701343	0.000311062	0.701297
206620-19	206620	Fiskenaesset	2970	April24run1	0.451372	0.0624307	0.00745423	0.000871183	0.70124	0.000273369	0.701203
206620-20	206620	Fiskenaesset	2970	April24run1	0.438752	0.0626078	0.00747538	0.000183991	0.701273	0.00033937	0.701265
206620-21	206620	Fiskenaesset	2970	April24run1	0.437898	0.0624636	0.00745815	0.000908845	0.701465	0.000263731	0.701426
206620-22	206620	Fiskenaesset	2970	April24run1	0.448027	0.0621619	0.00742213	0.000129487	0.701487	0.000371957	0.701481
F180208-G3-5	180208	Fiskenaesset	2970	Nov23run5	0.620221	0.060156	0.00718262	-5.59055e-05	0.701489	0.000197682	0.701491
F180208-G3-4	180208	Fiskenaesset	2970	Nov23run5	0.630991	0.0606868	0.00724601	0.000848611	0.701613	0.000195495	0.701577
F180208-G3-3	180208	Fiskenaesset	2970	Nov23run5	0.620129	0.0605461	0.00722921	2.0324e-05	0.701747	0.000192217	0.701746
F180208-G3-7	180208	Fiskenaesset	2970	Nov23run5	0.638711	0.0608149	0.0072613	0.000146378	0.701551	0.000165373	0.701545
F180208-G3-2	180208	Fiskenaesset	2970	Nov23run5	0.624827	0.0606809	0.0072453	0.000621003	0.701591	0.000215436	0.701565
F180208-G3-1	180208	Fiskenaesset	2970	Nov23run5	0.617675	0.0602473	0.00719353	-2.50662e-05	0.701597	0.00023109	0.701598
F180208-G3-6	180208	Fiskenaesset	2970	Nov23run5	0.627321	0.0605119	0.00722512	-2.63866e-05	0.701463	0.000212479	0.701465
F180208-G2-4	180208	Fiskenaesset	2970	Nov23run5	0.627706	0.0604931	0.00722288	-2.91675e-05	0.701326	0.000222758	0.701327
F180208-G2-5	180208	Fiskenaesset	2970	Nov23run5	0.669002	0.0601762	0.00718504	0.000321577	0.7016	0.000202874	0.701587
F180208-G2-1	180208	Fiskenaesset	2970	Nov23run5	0.617618	0.0605467	0.00722928	0.000153849	0.701432	0.00017608	0.701425
F180208-G3-8	180208	Fiskenaesset	2970	Nov23run5	0.658646	0.0603636	0.00720741	0.000558851	0.70207	0.000182606	0.702046
F180208-G5-1-1	180208	Fiskenaesset	2970	Nov23run5	0.614014	0.060328	0.00720316	0.000454897	0.701244	0.000206332	0.701225
F180208-G5-4	180208	Fiskenaesset	2970	Nov23run5	0.635917	0.0602887	0.00719848	-2.55153e-06	0.701592	0.000200484	0.701592
F180208-G5-5	180208	Fiskenaesset	2970	Nov23run5	0.671624	0.0600195	0.00716633	6.34555e-05	0.701518	0.000211705	0.701515
F180208-G5-3	180208	Fiskenaesset	2970	Nov23run5	0.610462	0.0608244	0.00726243	3.34349e-06	0.701498	0.000216482	0.701498
F180208-G5-1-2	180208	Fiskenaesset	2970	Nov23run5	0.632655	0.060273	0.00719659	0.000163841	0.701752	0.000219539	0.701745
F180208-G5-2	180208	Fiskenaesset	2970	Nov23run5	0.64381	0.0602524	0.00719413	0.000116661	0.701616	0.000209298	0.701611
F180208-G4-9	180208	Fiskenaesset	2970	Nov23run5	0.635064	0.0603671	0.00720783	0.000179577	0.701437	0.000180351	0.701429
F180208-G4-7	180208	Fiskenaesset	2970	Nov23run5	0.617289	0.0603817	0.00720957	0.000267451	0.701595	0.000192311	0.701584
F180208-G4-6	180208	Fiskenaesset	2970	Nov23run5	0.623425	0.0603472	0.00720546	-2.25458e-05	0.701404	0.000218269	0.701405
F180208-G4-1	180208	Fiskenaesset	2970	Nov23run5	0.59649	0.0606461	0.00724114	4.97596e-06	0.701453	0.000201005	0.701452
F180208-G4-2	180208	Fiskenaesset	2970	Nov23run5	0.63124	0.0606217	0.00723823	0.00051731	0.70156	0.000212294	0.701538
F180208-G4-4	180208	Fiskenaesset	2970	Nov23run5	0.637683	0.0602209	0.00719038	4.64449e-05	0.701598	0.00019355	0.701596
F180208-G4-5	180208	Fiskenaesset	2970	Nov23run5	0.627553	0.0604719	0.00722034	6.55212e-05	0.701489	0.000206605	0.701486
F180208-G4-5-2	180208	Fiskenaesset	2970	Nov23run5	0.645004	0.0603233	0.0072026	0.000112658	0.701489	0.000191777	0.701484
F180208-G4-1-2	180208	Fiskenaesset	2970	Nov23run5	0.60613	0.0605846	0.00723381	0.000278695	0.701647	0.000212645	0.701635
F180208-G1-1	180208	Fiskenaesset	2970	Nov23run5	0.559828	0.0606572	0.00724246	0	0.701622	0.000265988	0.701624
F180208-G1-4	180208	Fiskenaesset	2970	Nov23run5	0.428285	0.0622892	0.00743733	0.000164566	0.701232	0.000265712	0.701225
F180208-G1-4-2	180208	Fiskenaesset	2970	Nov23run5	0.461627	0.0622761	0.00743576	2.71516e-05	0.701231	0.00023694	0.701229
F180208-G1-2	180208	Fiskenaesset	2970	Nov23run5	0.491872	0.0614494	0.00733706	-2.49455e-05	0.701121	0.000280472	0.701122
F180208-G1-6	180208	Fiskenaesset	2970	Nov23run5	0.550542	0.0607601	0.00725476	-5.6866e-06	0.701501	0.000217429	0.701501
F180208-G1-7	180208	Fiskenaesset	2970	Nov23run5	0.600209	0.0606439	0.00724088	7.39583e-06	0.701422	0.000245195	0.701422
F180208-G1-8	180208	Fiskenaesset	2970	Nov23run5	0.519488	0.0611186	0.00729757	-1.34782e-05	0.701241	0.000230795	0.701242
F180208-G1-9	180208	Fiskenaesset	2970	Nov23run5	0.52006	0.0611647	0.00730307	8.84376e-05	0.701209	0.000207858	0.701205
F180208-G1-10	180208	Fiskenaesset	2970	Nov23run5	0.551344	0.0609721	0.00728007	1.60375e-05	0.701318	0.000244899	0.701317
F180208-G1-11	180208	Fiskenaesset	2970	Nov23run5	0.573369	0.0608578	0.00726642	4.79548e-05	0.70147	0.000239427	0.701468
12N8-1	12N8mc	Manfred	3730	April24map	1.69124	0.0584505	0.00697899	0.00127291	0.700423	9.61688e-05	0.700355
12N8-2	12N8mc	Manfred	3730	April24map	1.85333	0.0583925	0.00697206	0.000189837	0.700371	0.000114438	0.700361
12N8-3	12N8mc	Manfred	3730	April24map	1.96347	0.0584051	0.00697356	0.00104236	0.700314	9.04522e-05	0.700259
12N8-4	12N8mc	Manfred	3730	April24map	2.00026	0.0584265	0.00697613	0.000949556	0.700373	8.56186e-05	0.700322
12N8-5	12N8mc	Manfred	3730	April24map	1.80658	0.05891	0.00703386	0.00805753	0.700718	0.000102254	0.700287
12N8-6	12N8mc	Manfred	3730	April24map	1.89013	0.0585233	0.00698768	0.00714851	0.700554	0.000169858	0.700172
12N8-7	12N8mc	Manfred	3730	April24map	1.91644	0.058797	0.00702036	0.00101079	0.701232	0.000141435	0.701178
12N8-8	12N8mc	Manfred	3730	April24map	1.88737	0.058474	0.00698179	0.000890042	0.700304	8.66332e-05	0.700256
12N8-9	12N8mc	Manfred	3730	April24map	1.98751	0.0583369	0.00696542	0.000131171	0.700426	0.000106892	0.700419
12N8-10	12N8mc	Manfred	3730	April24map	1.91174	0.0583559	0.00696769	0.000288195	0.700366	8.62615e-05	0.700351
12N8-11	12N8mc	Manfred	3730	April24map	1.89612	0.0583431	0.00696617	0.000372083	0.700367	0.000107081	0.700347
12N8-12	12N8mc	Manfred	3730	April24map	2.00425	0.0583364	0.00696536	0.000700258	0.700245	0.00010477	0.700208
12N8-13	12N8mc	Manfred	3730	April24map	1.78366	0.0584141	0.00697464	0.00127699	0.700446	0.000108122	0.700378
12N8-14	12N8mc	Manfred	3730	April24map	1.89042	0.0584775	0.00698221	0.00137378	0.700461	9.64524e-05	0.700388
12N8-15	12N8mc	Manfred	3730	April24map	2.00491	0.0585404	0.00698972	0.00196852	0.700388	9.64631e-05	0.700283
12N8-16	12N8mc	Manfred	3730	April24map	2.08948	0.0583933	0.00697216	0.00149326	0.700405	6.79532e-05	0.700325
12N8-17	12N8mc	Manfred	3730	April24map	2.23084	0.0583377	0.00696552	0.000531091	0.700314	9.09528e-05	0.700286
12N8-18	12N8mc	Manfred	3730	April24map	2.11785	0.0583293	0.00696451	0.000482335	0.700327	9.72715e-05	0.700301
12N8-19	12N8mc	Manfred	3730	April24map	2.18261	0.0583419	0.00696602	0.000229139	0.700303	5.90379e-05	0.700291
12N8-20	12N8mc	Manfred	3730	April24map	1.90076	0.0585434	0.00699009	0.00336732	0.700484	9.21566e-05	0.700304
12N8-21	12N8mc	Manfred	3730	April24map	1.94842	0.0583699	0.00696937	0.00147908	0.700311	7.89504e-05	0.700232
12N8-22	12N8mc	Manfred	3730	April24map	1.93623	0.0584972	0.00698457	0.00106638	0.700434	7.61622e-05	0.700377
12N8-23	12N8mc	Manfred	3730	April24map	1.72525	0.0583055	0.00696168	0.000786259	0.700257	0.000100739	0.700215
12N8-24	12N8mc	Manfred	3730	April24map	2.03018	0.0583174	0.00696309	0.000356276	0.700194	9.57141e-05	0.700175
12N8-25	12N8mc	Manfred	3730	April24map	1.86974	0.0585027	0.00698522	0.0012478	0.700456	9.16389e-05	0.700389
12N8-26	12N8mc	Manfred	3730	April24map	1.83531	0.0583679	0.00696913	0.000425	0.700241	6.77847e-05	0.700218
12N8-27	12N8mc	Manfred	3730	April24map	1.79557	0.0583244	0.00696393	0.000287423	0.700251	9.56095e-05	0.700236
12N8-28	12N8mc	Manfred	3730	April24map	1.82144	0.0583692	0.00696929	0.000349314	0.700306	9.00464e-05	0.700287
12N8-29	12N8mc	Manfred	3730	April24map	1.73747	0.0583862	0.00697132	0.000303554	0.700253	0.000105741	0.700236
12N8-30	12N8mc	Manfred	3730	April24map	1.92821	0.0583304	0.00696465	0.000288152	0.700341	9.80718e-05	0.700326
12N8-31	12N8mc	Manfred	3730	April24map	1.88795	0.0583718	0.00696959	0.00122621	0.700327	0.000122828	0.700261
12N8-32	12N8mc	Manfred	3730	April24map	1.98743	0.0583828	0.00697091	0.000771202	0.700326	8.70253e-05	0.700285
12N8-33	12N8mc	Manfred	3730	April24map	1.95001	0.0582642	0.00695675	0.000512618	0.700354	8.4348e-05	0.700326
12N8-34	12N8mc	Manfred	3730	April24map	1.97795	0.0584808	0.0069826	0.00415561	0.700438	0.000115459	0.700215
12N8-35	12N8mc	Manfred	3730	April24map	2.00215	0.0583298	0.00696458	0.00037698	0.700204	7.44944e-05	0.700184
12N8-36	12N8mc	Manfred	3730	April24map	1.67422	0.0581702	0.00694552	0.000231366	0.700185	9.17343e-05	0.700172
12N8-37	12N8mc	Manfred	3730	April24map	1.84174	0.0584153	0.00697479	0.000285815	0.700197	9.44771e-05	0.700182
12N8-38	12N8mc	Manfred	3730	April24map	1.85022	0.058255	0.00695565	0.000801375	0.700161	8.61264e-05	0.700118
12N8-39	12N8mc	Manfred	3730	April24map	1.7367	0.0584868	0.00698332	0.00305569	0.700256	0.000113844	0.700092
12N8-40	12N8mc	Manfred	3730	April24map	1.90616	0.0584437	0.00697818	0.000949548	0.700092	0.000114836	0.700042
12N8-41	12N8mc	Manfred	3730	April24map	1.98699	0.0584079	0.00697391	0.000624912	0.700182	0.000111514	0.700149
12N8-42	12N8mc	Manfred	3730	April24map	1.86743	0.0583961	0.0069725	0.000387109	0.700237	9.04509e-05	0.700216
12N8-43	12N8mc	Manfred	3730	April24map	1.70475	0.0584118	0.00697437	0.000269679	0.700121	0.000111383	0.700106
12N8-44	12N8mc	Manfred	3730	April24map	1.90222	0.0584855	0.00698317	0.00336252	0.70032	9.20635e-05	0.70014
12N8-45	12N8mc	Manfred	3730	April24map	2.01793	0.0582435	0.00695427	0.000623208	0.701075	0.000149803	0.701042
12N8-46	12N8mc	Manfred	3730	April24map	1.94937	0.0583976	0.00697267	0.0003493	0.700068	8.47637e-05	0.700049
12N8-47	12N8mc	Manfred	3730	April24map	2.10552	0.058377	0.00697021	0.000867087	0.700179	0.000115322	0.700132
12N8-48	12N8mc	Manfred	3730	April24map	1.84868	0.05824	0.00695385	0.000541191	0.70004	7.61217e-05	0.700011
12N8-49	12N8mc	Manfred	3730	April24map	1.80818	0.0584016	0.00697316	0.00097189	0.700212	9.39253e-05	0.70016
12N8-50	12N8mc	Manfred	3730	April24map	1.81258	0.0584698	0.0069813	0.00142819	0.700156	6.95047e-05	0.70008
12N8-51	12N8mc	Manfred	3730	April24map	1.86197	0.0584253	0.00697599	0.000361633	0.700227	0.000116608	0.700208
12N8-52	12N8mc	Manfred	3730	April24map	1.85937	0.0584304	0.00697658	0.000817762	0.700132	0.000103726	0.700088
12N8-53	12N8mc	Manfred	3730	April24map	1.95879	0.0583552	0.00696761	0.000417763	0.70014	9.04177e-05	0.700118
12N8-54	12N8mc	Manfred	3730	April24map	1.96552	0.0583563	0.00696774	0.000582922	0.700166	8.36085e-05	0.700135
12N8-55	12N8mc	Manfred	3730	April24map	1.91548	0.0588942	0.00703197	0.00939483	0.70059	0.000120046	0.700087
12N8-56	12N8mc	Manfred	3730	April24map	1.89523	0.0583639	0.00696865	0.00127348	0.70011	9.57186e-05	0.700042
12N8-57	12N8mc	Manfred	3730	April24map	1.89315	0.0584664	0.00698088	0.00208865	0.700236	8.59988e-05	0.700125
12N8-58	12N8mc	Manfred	3730	April24map	2.02736	0.0583539	0.00696745	0.00138962	0.700142	0.000126304	0.700068
12N8-59	12N8mc	Manfred	3730	April24map	1.8999	0.0583679	0.00696912	0.000598248	0.700179	8.75909e-05	0.700147
12N8-60	12N8mc	Manfred	3730	April24map	1.92358	0.0583477	0.00696672	0.000470237	0.700156	9.90812e-05	0.700131
12N8-61	12N8mc	Manfred	3730	April24map	2.30132	0.0583021	0.00696127	0.000682085	0.700295	9.13036e-05	0.700258
12N8-62	12N8mc	Manfred	3730	April24map	1.85397	0.0583115	0.0069624	0.000407607	0.700217	8.64163e-05	0.700195
12N8-63	12N8mc	Manfred	3730	April24map	1.89203	0.0583416	0.00696599	0.000631938	0.70029	9.0829e-05	0.700256
12N8-64	12N8mc	Manfred	3730	April24map	1.92312	0.0583214	0.00696357	0.000335582	0.700066	0.000108258	0.700048
12N8-65	12N8mc	Manfred	3730	April24map	2.09437	0.0584147	0.00697471	0.000420537	0.700324	0.000101288	0.700302
12N8-66	12N8mc	Manfred	3730	April24map	2.00041	0.0583706	0.00696945	0.000729145	0.700254	9.74655e-05	0.700215
12N8-67	12N8mc	Manfred	3730	April24map	1.95452	0.058246	0.00695457	0.000238633	0.700231	9.40124e-05	0.700218
12N8-68	12N8mc	Manfred	3730	April24map	1.95837	0.0583982	0.00697274	0.000471243	0.700262	8.02468e-05	0.700237
12N8-69	12N8mc	Manfred	3730	April24map	1.89804	0.0583483	0.00696679	0.00121963	0.700273	8.67338e-05	0.700208
12N8-70	12N8mc	Manfred	3730	April24map	1.86922	0.0584942	0.0069842	0.00289988	0.700259	7.84333e-05	0.700104
12N8-71	12N8mc	Manfred	3730	April24map	1.94782	0.0583529	0.00696733	0.000356047	0.70022	9.58961e-05	0.700201
12N8-72	12N8mc	Manfred	3730	April24map	1.85963	0.0581775	0.0069464	0.000208595	0.700442	8.48989e-05	0.700431
12N8-73	12N8mc	Manfred	3730	April24map	1.83455	0.0583896	0.00697172	0.000682321	0.700376	8.16809e-05	0.700339
12N8-74	12N8mc	Manfred	3730	April24map	1.81645	0.0584255	0.00697601	0.00213406	0.700414	0.000100155	0.700299
12N8-75	12N8mc	Manfred	3730	April24map	1.87673	0.0584186	0.00697518	0.000380091	0.700394	7.96515e-05	0.700373
12N8-76	12N8mc	Manfred	3730	April24map	2.25259	0.0583068	0.00696183	0.000236943	0.700237	0.000129193	0.700224
12N8-77	12N8mc	Manfred	3730	April24map	2.06209	0.0583387	0.00696564	0.000776769	0.700266	9.34403e-05	0.700224
12N8-78	12N8mc	Manfred	3730	April24map	1.90701	0.0584372	0.0069774	0.00387262	0.700402	0.000103263	0.700195
12N8-79	12N8mc	Manfred	3730	April24map	1.8078	0.0583272	0.00696427	0.000737507	0.700171	0.000100228	0.700131
12N8-80	12N8mc	Manfred	3730	April24map	1.96281	0.058288	0.00695958	0.000441152	0.700263	9.42625e-05	0.700239
12N8-81	12N8mc	Manfred	3730	April24map	1.89065	0.0583287	0.00696445	0.00408711	0.700715	0.000105897	0.700496
12N8-82	12N8mc	Manfred	3730	April24map	1.88253	0.0585489	0.00699073	0.00366924	0.70033	8.4295e-05	0.700134
12N8-83	12N8mc	Manfred	3730	April24map	2.07431	0.0583099	0.0069622	0.000472053	0.700276	0.000121876	0.70025
12N8-84	12N8mc	Manfred	3730	April24map	1.72073	0.0582199	0.00695146	0.000705338	0.70017	0.00014028	0.700133
12N8-85	12N8mc	Manfred	3730	April24map	1.69706	0.0584499	0.00697892	0.00058524	0.700246	0.000114879	0.700214
12N8-86	12N8mc	Manfred	3730	April24map	1.88604	0.0583811	0.0069707	0.000819092	0.700146	9.01492e-05	0.700102
12N8-87	12N8mc	Manfred	3730	April24map	1.92946	0.0584815	0.0069827	0.00172859	0.700391	0.000104052	0.700298
12N8-88	12N8mc	Manfred	3730	April24map	1.96544	0.0583279	0.00696435	0.000317761	0.700205	0.00012513	0.700188
12N8-89	12N8mc	Manfred	3730	April24map	1.871	0.0583571	0.00696784	0.00042982	0.700288	0.000113223	0.700265
12N8-90	12N8mc	Manfred	3730	April24map	1.76682	0.0600376	0.00716849	0.029507	0.701763	0.000359668	0.700184
12N8-91	12N8mc	Manfred	3730	April24map	1.81936	0.0583	0.00696102	0.000324435	0.700255	0.000100369	0.700238
12N8-92	12N8mc	Manfred	3730	April24map	1.93639	0.058257	0.00695589	0.000280711	0.700188	8.62003e-05	0.700173
12N8-93	12N8mc	Manfred	3730	April24map	1.88925	0.0583937	0.00697221	0.000358261	0.700182	9.21436e-05	0.700163
12N8-94	12N8mc	Manfred	3730	April24map	1.96371	0.058353	0.00696734	0.000545037	0.700186	7.19776e-05	0.700157
12N8-95	12N8mc	Manfred	3730	April24map	1.89771	0.0585203	0.00698732	0.00319566	0.700301	8.97965e-05	0.70013
12N8-96	12N8mc	Manfred	3730	April24map	1.92483	0.0582945	0.00696036	0.00134202	0.700252	9.49347e-05	0.70018
12N8-97	12N8mc	Manfred	3730	April24map	2.15914	0.0583629	0.00696853	0.000180506	0.700303	0.000100182	0.700293
12N8-98	12N8mc	Manfred	3730	April24map	1.81187	0.0583309	0.00696471	0.000327003	0.700132	9.63599e-05	0.700115
12N8-99	12N8mc	Manfred	3730	April24map	1.88573	0.0583615	0.00696837	0.000376747	0.700192	0.000116392	0.700172
12N8-100	12N8mc	Manfred	3730	April24map	1.76967	0.0582861	0.00695936	0.000246489	0.700099	8.88779e-05	0.700086
12N8-101	12N8mc	Manfred	3730	April24map	1.95248	0.0582895	0.00695977	0.000239054	0.700025	0.000167758	0.700013
12N8-102	12N8mc	Manfred	3730	April24map	1.59244	0.0582679	0.00695719	0.000451002	0.700065	8.57163e-05	0.700041
12N8-103	12N8mc	Manfred	3730	April24map	1.76593	0.0583001	0.00696103	0.00040451	0.700095	9.66055e-05	0.700074
12N8-104	12N8mc	Manfred	3730	April24map	1.76999	0.0583031	0.00696139	0.000329612	0.700099	7.95419e-05	0.700081	Y
12N8-105	12N8mc	Manfred	3730	April24map	1.66366	0.058415	0.00697475	0.00161432	0.700079	0.000133225	0.699993	Y
12N8-106	12N8mc	Manfred	3730	April24map	1.87135	0.0582661	0.00695697	0.000477901	0.700136	9.01635e-05	0.70011
12N8-107	12N8mc	Manfred	3730	April24map	1.85397	0.0583881	0.00697154	0.000541625	0.700103	0.000129808	0.700074	Y
12N8-108	12N8mc	Manfred	3730	April24map	1.72497	0.0584356	0.00697721	0.00297243	0.700338	0.00011917	0.700179
12N8-109	12N8mc	Manfred	3730	April24map	1.91433	0.0583004	0.00696106	0.000879864	0.700155	8.81936e-05	0.700108
12N8-110	12N8mc	Manfred	3730	April24map	1.97022	0.0582579	0.006956	0.000650947	0.700126	8.69126e-05	0.700092	Y
12N8-111	12N8mc	Manfred	3730	April24map	1.83058	0.0582722	0.0069577	0.000735404	0.700107	8.52262e-05	0.700068	Y
12N8-112	12N8mc	Manfred	3730	April24map	1.75777	0.0583502	0.00696702	0.000669929	0.700065	9.7274e-05	0.700029	Y
12N8-113	12N8mc	Manfred	3730	April24map	1.79844	0.0582798	0.00695861	0.000659085	0.700021	9.46425e-05	0.699985	Y
12N8-114	12N8mc	Manfred	3730	April24map	1.7326	0.0583131	0.00696259	0.000870486	0.700168	0.000100763	0.700122
12N8-115	12N8mc	Manfred	3730	April24map	1.92336	0.0582337	0.00695311	0.000546985	0.700126	7.97425e-05	0.700097	Y
12N8-116	12N8mc	Manfred	3730	April24map	1.87179	0.0582995	0.00696096	0.000430046	0.700077	8.76725e-05	0.700054	Y
12N8-117	12N8mc	Manfred	3730	April24map	1.874	0.0583381	0.00696557	0.0414132	0.701593	0.000234374	0.699377
12N8-118	12N8mc	Manfred	3730	April24map	1.8402	0.0583254	0.00696406	0.0347554	0.701117	0.000154453	0.699258
12N8-119	12N8mc	Manfred	3730	April24map	1.82251	0.0582709	0.00695755	0.00618759	0.70028	7.31004e-05	0.699949
12N8-120	12N8mc	Manfred	3730	April24map	1.63053	0.0583597	0.00696815	0.000606629	0.700083	9.60708e-05	0.700051	Y
12N8-121	12N8mc	Manfred	3730	April24map	1.70977	0.0583164	0.00696298	0.000863564	0.700138	8.1316e-05	0.700092
12N8-122	12N8mc	Manfred	3730	April24map	2.01114	0.0583231	0.00696378	0.00140035	0.700147	0.000116359	0.700072	Y
12N8-123	12N8mc	Manfred	3730	April24map	1.71636	0.0583356	0.00696527	0.000303552	0.700075	0.000116659	0.700059	Y
12N8-124	12N8mc	Manfred	3730	April24map	1.66842	0.0581026	0.00693745	0.000240476	0.700131	0.000105538	0.700118
12N8-125	12N8mc	Manfred	3730	April24map	1.85742	0.0583273	0.00696428	0.00144473	0.700195	0.000120691	0.700118
12N8-126	12N8mc	Manfred	3730	April24map	1.68749	0.0583679	0.00696913	0.0107285	0.700456	9.46609e-05	0.699882
12N8-127	12N8mc	Manfred	3730	April24map	1.77098	0.0583243	0.00696392	0.0017769	0.700034	0.000118655	0.699939
12N8-128	12N8mc	Manfred	3730	April24map	1.85335	0.0582527	0.00695538	0.000401274	0.700094	0.000105252	0.700073
12N8-129	12N8mc	Manfred	3730	April24map	1.82974	0.0583758	0.00697007	0.000804365	0.70012	9.62567e-05	0.700077
12N8-130	12N8mc	Manfred	3730	April24map	2.04002	0.0582385	0.00695368	0.0013728	0.700181	0.000115047	0.700107
12N8-131	12N8mc	Manfred	3730	April24map	1.86364	0.0584146	0.0069747	0.0193193	0.700568	0.000100986	0.699534
12N8-132	12N8mc	Manfred	3730	April24map	1.80254	0.058235	0.00695325	0.00118194	0.700134	0.000119912	0.700071
12N8-133	12N8mc	Manfred	3730	April24map	1.88192	0.05826	0.00695624	0.0364532	0.701834	0.000127478	0.699884
12N8-134	12N8mc	Manfred	3730	April24map	1.91244	0.0583614	0.00696836	0.0307933	0.700883	0.000115195	0.699236
12N8-135	12N8mc	Manfred	3730	April24map	1.85671	0.058262	0.00695649	0.00211938	0.700278	9.77185e-05	0.700164
12N8-136	12N8mc	Manfred	3730	April24map	1.75659	0.0582999	0.00696101	0.000415514	0.700081	0.00011557	0.700059
12N8-137	12N8mc	Manfred	3730	April24map	1.75054	0.0583601	0.00696819	0.0032553	0.700364	7.7313e-05	0.70019
12N8-138	12N8mc	Manfred	3730	April24map	1.99072	0.0582918	0.00696004	0.0011137	0.699999	0.000148637	0.69994
12N8-139	12N8mc	Manfred	3730	April24map	1.85074	0.0581346	0.00694128	0.000753539	0.700158	0.000166701	0.700118
12N8-140	12N8mc	Manfred	3730	April24map	2.06109	0.0581277	0.00694045	0.00547856	0.701936	0.000313978	0.701643
12N8-141	12N8mc	Manfred	3730	April24map	1.77603	0.0582231	0.00695184	0.000793163	0.700155	0.000115539	0.700113
12N8-142	12N8mc	Manfred	3730	April24map	1.8118	0.0585689	0.00699312	0.00304853	0.700264	8.5179e-05	0.7001
12N8-143	12N8mc	Manfred	3730	April24map	1.68103	0.0583552	0.00696761	0.00161748	0.700109	9.79705e-05	0.700023
12N8-144	12N8mc	Manfred	3730	April24map	1.76633	0.0582971	0.00696068	0.000766903	0.700142	0.00011221	0.700101
12N8-145	12N8mc	Manfred	3730	April24map	1.842	0.0582621	0.0069565	0.000475032	0.70022	8.5173e-05	0.700194
12N8-146	12N8mc	Manfred	3730	April24map	1.73172	0.0585209	0.00698739	0.00928737	0.700506	0.000108838	0.700009
12N8-147	12N8mc	Manfred	3730	April24map	1.75254	0.058483	0.00698287	0.0278322	0.701108	0.000272576	0.699619
12N8-148	12N8mc	Manfred	3730	April24map	1.81572	0.0584021	0.00697321	0.00282034	0.700206	9.62436e-05	0.700056
12N8-149	12N8mc	Manfred	3730	April24map	1.7456	0.0583417	0.006966	0.000513315	0.700123	8.26205e-05	0.700096
12N8-150	12N8mc	Manfred	3730	April24map	1.75392	0.0580539	0.00693163	0.000792538	0.70006	0.000105958	0.700018	Y
12N8-151	12N8mc	Manfred	3730	April24map	1.68281	0.0584251	0.00697596	0.0030058	0.700123	0.000122405	0.699962	Y
12N8-152	12N8mc	Manfred	3730	April24map	1.73378	0.0582899	0.00695981	0.000774044	0.700138	0.000105988	0.700096
12N8-153	12N8mc	Manfred	3730	April24map	2.08985	0.0582428	0.00695419	0.0015499	0.700119	0.000116253	0.700036	Y
12N8-154	12N8mc	Manfred	3730	April24map	2.01044	0.05829	0.00695983	0.00139083	0.700209	0.000109381	0.700134
12N8-155	12N8mc	Manfred	3730	April24map	2.2992	0.0581695	0.00694544	0.00149238	0.700676	0.000265007	0.700596
12N8-156	12N8mc	Manfred	3730	April24map	1.75614	0.0582489	0.00695492	0.000326062	0.700131	8.39652e-05	0.700114
12N8-157	12N8mc	Manfred	3730	April24map	1.71067	0.0585857	0.00699514	0.0036568	0.700251	0.000104327	0.700056
12N8-158	12N8mc	Manfred	3730	April24map	1.78353	0.0582789	0.00695851	0.000486243	0.700184	9.95255e-05	0.700158
12N8-159	12N8mc	Manfred	3730	April24map	1.87955	0.0583411	0.00696593	0.000779055	0.700241	9.89087e-05	0.700199
12N8-160	12N8mc	Manfred	3730	April24map	2.05707	0.0581957	0.00694857	0.000387088	0.70015	0.000102957	0.70013
12N8-161	12N8mc	Manfred	3730	April24map	1.9013	0.0582613	0.0069564	0.00710278	0.700526	8.93112e-05	0.700146
12N8-162	12N8mc	Manfred	3730	April24map	1.71535	0.0583026	0.00696133	0.000660885	0.700141	0.000116073	0.700106
12N8-163	12N8mc	Manfred	3730	April24map	1.84161	0.0582157	0.00695096	0.000311639	0.700147	9.08176e-05	0.700131
12N8-164	12N8mc	Manfred	3730	April24map	1.82912	0.058338	0.00696556	0.0016467	0.700169	8.30961e-05	0.700081	Y
12N8-165	12N8mc	Manfred	3730	April24map	1.81072	0.0581884	0.00694769	0.000711106	0.700121	9.71036e-05	0.700083	Y
12N8-166	12N8mc	Manfred	3730	April24map	1.80505	0.0581956	0.00694856	0.00106617	0.700132	9.70499e-05	0.700075	Y
12N8-167	12N8mc	Manfred	3730	April24map	1.73082	0.0582727	0.00695776	0.000412045	0.700233	0.000106153	0.700211
12N8-168	12N8mc	Manfred	3730	April24map	1.64163	0.0581291	0.00694061	0.000759083	0.700157	0.000171677	0.700116
12N8-169	12N8mc	Manfred	3730	April24map	1.85445	0.0582835	0.00695905	0.00125576	0.700176	8.62342e-05	0.700109
12N8-170	12N8mc	Manfred	3730	April24map	1.94993	0.0582211	0.0069516	0.00293793	0.700302	0.000144702	0.700145
12N8-171	12N8mc	Manfred	3730	April24map	1.77177	0.0583186	0.00696324	0.0033508	0.70031	8.84744e-05	0.70013
12N8-172	12N8mc	Manfred	3730	April24map	1.84649	0.0582291	0.00695255	0.000737012	0.700103	8.02004e-05	0.700063
12N8-173	12N8mc	Manfred	3730	April24map	1.59932	0.0583072	0.00696187	0.000553593	0.700166	0.000107562	0.700136
12N8-174	12N8mc	Manfred	3730	April24map	1.65573	0.0582557	0.00695573	0.000712363	0.70017	0.000102801	0.700132
12N8-175	12N8mc	Manfred	3730	April24map	1.86399	0.058312	0.00696245	0.00632794	0.700312	9.25536e-05	0.699974
12N8-176	12N8mc	Manfred	3730	April24map	1.76322	0.0581987	0.00694892	0.000930162	0.700201	0.000129064	0.700151
12N8-177	12N8mc	Manfred	3730	April24map	2.00184	0.0580081	0.00692617	0.0015378	0.701268	0.000202588	0.701186
12N8-178	12N8mc	Manfred	3730	April24map	1.87627	0.0582084	0.00695008	0.00104919	0.700198	0.000103205	0.700141
12N8-179	12N8mc	Manfred	3730	April24map	1.83851	0.0583354	0.00696525	0.00719772	0.700417	8.15378e-05	0.700032
12N8-180	12N8mc	Manfred	3730	April24map	1.73838	0.0582317	0.00695287	0.00177377	0.7002	0.000112593	0.700105
12N8-181	12N8mc	Manfred	3730	April24map	1.80654	0.0583095	0.00696216	0.0017064	0.700282	0.000105515	0.700191
12N8-182	12N8mc	Manfred	3730	April24map	1.8643	0.0582901	0.00695983	0.00120284	0.700271	9.39744e-05	0.700206
12N8-183	12N8mc	Manfred	3730	April24map	1.85005	0.0584241	0.00697584	0.0362147	0.701123	0.000124926	0.699185
12N8-184	12N8mc	Manfred	3730	April24map	1.88289	0.0582667	0.00695704	0.00271259	0.70036	8.12408e-05	0.700215
12N8-185	12N8mc	Manfred	3730	April24map	1.90091	0.0582601	0.00695626	0.00121508	0.700252	8.88714e-05	0.700187
12N8-186	12N8mc	Manfred	3730	April24map	1.90055	0.0582069	0.00694991	0.000450631	0.700202	8.36196e-05	0.700178
12N8-187	12N8mc	Manfred	3730	April24map	1.77218	0.0582686	0.00695727	0.00122951	0.700388	8.28719e-05	0.700322
12N8-188	12N8mc	Manfred	3730	April24map	1.8836	0.0582944	0.00696035	0.00101096	0.700204	7.58767e-05	0.70015
12N8-189	12N8mc	Manfred	3730	April24map	1.92191	0.0583694	0.0069693	0.00799322	0.701239	0.000130545	0.700811
12N8-190	12N8mc	Manfred	3730	April24map	2.07299	0.0581835	0.00694711	0.00168151	0.700959	0.000163458	0.700869
12N8-191	12N8mc	Manfred	3730	April24map	1.94388	0.0582081	0.00695005	0.00879087	0.701007	0.000148694	0.700537
12N8-192	12N8mc	Manfred	3730	April24map	2.32678	0.0581866	0.00694748	0.00201033	0.700419	0.000118263	0.700312
12N8-193	12N8mc	Manfred	3730	April24map	1.68466	0.0582872	0.00695949	0.00048779	0.700142	0.000100279	0.700115
12N8-194	12N8mc	Manfred	3730	April24map	1.71192	0.0584586	0.00697995	0.00234077	0.700266	0.000110909	0.700141
12N8-195	12N8mc	Manfred	3730	April24map	1.62319	0.0582638	0.00695669	0.00115653	0.700161	0.000112636	0.700099
12N8-196	12N8mc	Manfred	3730	April24map	1.72957	0.0583245	0.00696395	0.00143449	0.70011	7.50824e-05	0.700033
12N8-197	12N8mc	Manfred	3730	April24map	1.85444	0.0582208	0.00695156	0.000510076	0.700182	0.000117305	0.700155
12N8-198	12N8mc	Manfred	3730	April24map	2.06497	0.0582625	0.00695654	0.0243587	0.702762	0.000413184	0.701459
12N8-199	12N8mc	Manfred	3730	April24map	2.30721	0.0582921	0.00696008	0.00134773	0.700213	0.0001306	0.700141
12N8-200	12N8mc	Manfred	3730	April24map	1.87782	0.0582659	0.00695694	0.00259498	0.700754	0.00026327	0.700616
12N8-201	12N8mc	Manfred	3730	April24map	1.80714	0.0582017	0.00694928	0.000715223	0.700162	0.000111076	0.700123
12N8-202	12N8mc	Manfred	3730	April24map	2.23178	0.0580956	0.00693662	0.000352037	0.700176	0.000122278	0.700157
12N8-203	12N8mc	Manfred	3730	April24map	1.80967	0.0582488	0.0069549	0.000814303	0.700105	0.000140434	0.700062
12N8-204	12N8mc	Manfred	3730	April24map	1.94583	0.0580955	0.0069366	0.000965326	0.700116	0.000138106	0.700064
12N8-205	12N8mc	Manfred	3730	April24map	1.98703	0.0581391	0.0069418	0.00270297	0.701787	0.000327281	0.701643
12N8-206	12N8mc	Manfred	3730	April24map	1.78713	0.058924	0.00703553	0.0124673	0.701008	0.000107114	0.700342
12N8-207	12N8mc	Manfred	3730	April24map	1.8396	0.0582247	0.00695203	0.00052047	0.700278	8.74773e-05	0.70025
12N8-208	12N8mc	Manfred	3730	April24map	1.83574	0.0582884	0.00695964	0.00158939	0.700247	8.55502e-05	0.700162
12N8-209	12N8mc	Manfred	3730	April24map	1.85507	0.0582872	0.00695949	0.0037163	0.700343	8.91821e-05	0.700144
12N8-210	12N8mc	Manfred	3730	April24map	1.85288	0.0581001	0.00693715	0.000500632	0.700188	8.72322e-05	0.700161
12N8-211	12N8mc	Manfred	3730	April24map	1.79527	0.0582888	0.00695968	0.0045839	0.7003	9.07996e-05	0.700054
12N8-212	12N8mc	Manfred	3730	April24map	1.83602	0.0582613	0.00695639	0.00234672	0.700168	9.45816e-05	0.700043
12N8-213	12N8mc	Manfred	3730	April24map	1.91828	0.0582033	0.00694947	0.00108084	0.70024	9.86881e-05	0.700183
12N8-214	12N8mc	Manfred	3730	April24map	1.81012	0.0581638	0.00694476	0.000602123	0.700211	8.42825e-05	0.700179
12N8-215	12N8mc	Manfred	3730	April24map	1.58786	0.0582157	0.00695096	0.000245931	0.70006	0.000105547	0.700047
12N8-216	12N8mc	Manfred	3730	April24map	1.67632	0.0583512	0.00696713	0.0048104	0.700328	9.70674e-05	0.70007
12N8-217	12N8mc	Manfred	3730	April24map	1.73871	0.0583265	0.00696418	0.00241122	0.700318	0.000101901	0.700189
12N8-218	12N8mc	Manfred	3730	April24map	1.72654	0.0582923	0.0069601	0.00345162	0.700218	0.000105769	0.700034
12N8-219	12N8mc	Manfred	3730	April24map	1.78419	0.058302	0.00696126	0.0032042	0.700289	8.96755e-05	0.700118
12N8-220	12N8mc	Manfred	3730	April24map	1.76284	0.0584325	0.00697684	0.00863845	0.700629	0.000148562	0.700166
12N8-221	12N8mc	Manfred	3730	April24map	2.11229	0.0581588	0.00694416	0.00214906	0.700404	0.000126781	0.700289
12N8-222	12N8mc	Manfred	3730	April24map	1.72502	0.0583362	0.00696534	0.00272978	0.700182	9.4231e-05	0.700036
12N8-223	12N8mc	Manfred	3730	April24map	1.98659	0.0582635	0.00695666	0.00640993	0.700439	0.000128982	0.700097
12N8-224	12N8mc	Manfred	3730	April24map	1.86951	0.0582697	0.00695741	0.00458329	0.700302	9.37981e-05	0.700057
12N8-225	12N8mc	Manfred	3730	April24map	2.03345	0.0580333	0.00692917	0.00271485	0.701041	0.00016978	0.700896
12N8-226	12N8mc	Manfred	3730	April24map	1.88945	0.0582556	0.00695572	0.000589035	0.700228	0.000112545	0.700197
12N8-227	12N8mc	Manfred	3730	April24map	1.94228	0.058238	0.00695361	0.000788137	0.700144	0.000103592	0.700101
12N8-228	12N8mc	Manfred	3730	April24map	1.92915	0.0582014	0.00694925	0.000412049	0.700099	9.23498e-05	0.700077
12N8-229	12N8mc	Manfred	3730	April24map	2.02456	0.0582511	0.00695518	0.00116969	0.700142	9.17377e-05	0.700079
12N8-230	12N8mc	Manfred	3730	April24map	1.79041	0.0581662	0.00694504	0.000958662	0.700156	9.631e-05	0.700105
12N8-231	12N8mc	Manfred	3730	April24map	2.13006	0.0581693	0.00694541	0.0008018	0.70014	0.00012073	0.700098
12N8-232	12N8mc	Manfred	3730	April24map	2.05859	0.0582224	0.00695175	0.00185484	0.700357	0.000126882	0.700258
12N8-233	12N8mc	Manfred	3730	April24map	1.84208	0.0582863	0.00695938	0.0036822	0.700372	9.43103e-05	0.700175
12N8-234	12N8mc	Manfred	3730	April24map	1.84006	0.0582512	0.00695519	0.00340263	0.700306	0.000116493	0.700124
12N8-235	12N8mc	Manfred	3730	April24map	1.81536	0.0581915	0.00694807	0.000912526	0.700225	0.000103104	0.700176
12N8-236	12N8mc	Manfred	3730	April24map	1.88673	0.0582046	0.00694963	0.000479272	0.700007	8.91017e-05	0.699981
12N8-237	12N8mc	Manfred	3730	April24map	1.88385	0.0582249	0.00695205	0.000614783	0.700162	8.29226e-05	0.700129
12N8-238	12N8mc	Manfred	3730	April24map	1.89385	0.0581422	0.00694218	0.000505398	0.700118	8.1533e-05	0.700091
12N8-239	12N8mc	Manfred	3730	April24map	1.84475	0.0582778	0.00695837	0.0151169	0.700466	0.00012462	0.699657
12N8-240	12N8mc	Manfred	3730	April24map	1.86454	0.0580365	0.00692956	0.00461702	0.700317	8.25215e-05	0.70007
12N8-241	12N8mc	Manfred	3730	April24map	1.84203	0.0582855	0.00695928	0.00142203	0.700167	7.5705e-05	0.700091
12N8-242	12N8mc	Manfred	3730	April24map	1.91772	0.05822	0.00695147	0.00796296	0.700564	8.45109e-05	0.700138
12N8-243	12N8mc	Manfred	3730	April24map	1.8631	0.0584315	0.00697672	0.00859411	0.700494	0.000119593	0.700034
12N8-244	12N8mc	Manfred	3730	April24map	1.875	0.0583183	0.00696321	0.00628224	0.70046	7.8061e-05	0.700123
12N8-245	12N8mc	Manfred	3730	April24map	1.80863	0.0583371	0.00696545	0.00703882	0.700471	0.000110092	0.700095
12N8-246	12N8mc	Manfred	3730	April24map	1.81666	0.0583077	0.00696194	0.0532214	0.701833	0.00034819	0.698985
12N8-247	12N8mc	Manfred	3730	April24map	2.02183	0.0580361	0.00692951	0.0200675	0.700799	0.000113786	0.699726
12N8-248	12N8mc	Manfred	3730	April24map	1.70302	0.0580454	0.00693062	0.00188713	0.700225	0.000116269	0.700124
12N8-249	12N8mc	Manfred	3730	April24map	1.91435	0.0579199	0.00691564	0.0278063	0.701335	0.000173109	0.699848
12N8-250	12N8mc	Manfred	3730	April24map	2.04006	0.0579868	0.00692362	0.0149546	0.70207	0.000245504	0.70127
12N8-251	12N8mc	Manfred	3730	April24map	1.84878	0.0581131	0.0069387	0.00163474	0.70024	0.000112039	0.700152
12N8-252	12N8mc	Manfred	3730	April24map	1.87509	0.0580145	0.00692693	0.00119617	0.700147	0.000111794	0.700083
12N8-253	12N8mc	Manfred	3730	April24map	1.79142	0.0581241	0.00694002	0.00337204	0.700322	9.14909e-05	0.700141
12N8-254	12N8mc	Manfred	3730	April24map	1.78665	0.058106	0.00693786	0.00158902	0.700166	8.38004e-05	0.700081
12N8-255	12N8mc	Manfred	3730	April24map	1.88983	0.0581448	0.00694249	0.00146549	0.70013	0.000109092	0.700052
12N8-256	12N8mc	Manfred	3730	April24map	1.76317	0.0583351	0.00696521	0.00369823	0.700275	9.67381e-05	0.700077
12N8-257	12N8mc	Manfred	3730	April24map	1.78097	0.0581793	0.0069466	0.000636323	0.700061	0.000101584	0.700027
12N8-258	12N8mc	Manfred	3730	April24map	1.83991	0.0580736	0.00693399	0.000408569	0.700197	9.30217e-05	0.700175
12N8-259	12N8mc	Manfred	3730	April24map	1.82698	0.0580352	0.0069294	0.000390445	0.700133	7.58095e-05	0.700112
12N8-260	12N8mc	Manfred	3730	April24map	1.64041	0.05821	0.00695028	0.000322115	0.700045	0.000115607	0.700028
12N8-261	12N8mc	Manfred	3730	April24map	2.0964	0.0581491	0.00694301	0.00037101	0.700198	9.70385e-05	0.700178
12N8-262	12N8mc	Manfred	3730	April24map	1.82984	0.0580715	0.00693373	0.000488604	0.700239	8.58166e-05	0.700213
12N8-263	12N8mc	Manfred	3730	April24map	1.86459	0.0580558	0.00693187	0.000533466	0.700194	8.79639e-05	0.700166
12N8-264	12N8mc	Manfred	3730	April24map	1.78496	0.0580154	0.00692703	0.000209662	0.700278	9.53915e-05	0.700267
12N8-265	12N8mc	Manfred	3730	April24map	1.76445	0.058103	0.00693749	0.000325394	0.700212	0.000108137	0.700194
12N8-266	12N8mc	Manfred	3730	April24map	1.88717	0.0581095	0.00693827	0.000201092	0.700188	0.000101154	0.700177
12N8-267	12N8mc	Manfred	3730	April24map	1.87118	0.058134	0.0069412	0.000242377	0.700135	9.18104e-05	0.700122
12N8-268	12N8mc	Manfred	3730	April24map	1.88601	0.0580132	0.00692678	0.00137723	0.700322	8.73924e-05	0.700248
12N8-269	12N8mc	Manfred	3730	April24map	2.04166	0.0580271	0.00692843	0.00174009	0.700214	0.000129524	0.700121
12N8-270	12N8mc	Manfred	3730	April24map	1.78741	0.0580073	0.00692607	0.000511403	0.700176	9.86228e-05	0.700149
12N8-271	12N8mc	Manfred	3730	April24map	1.84901	0.0580797	0.00693472	0.000512675	0.700106	9.56716e-05	0.700078
12N8-272	12N8mc	Manfred	3730	April24map	1.96684	0.0580259	0.0069283	0.000428685	0.700137	0.000110939	0.700115
12N8-273	12N8mc	Manfred	3730	April24map	1.83464	0.0582402	0.00695388	0.00125944	0.70026	8.42899e-05	0.700193
12N8-274	12N8mc	Manfred	3730	April24map	1.96287	0.0581456	0.00694258	0.00184175	0.700199	0.00010631	0.700101
12N8-275	12N8mc	Manfred	3730	April24map	1.83895	0.0581668	0.00694511	0.0279865	0.700795	0.000138827	0.699298
12N8-276	12N8mc	Manfred	3730	April24map	1.75949	0.0582796	0.00695858	0.00412756	0.700284	9.17376e-05	0.700063
12N8-277	12N8mc	Manfred	3730	April24map	1.81658	0.0582407	0.00695394	0.00182827	0.700232	0.000100581	0.700134
12N8-278	12N8mc	Manfred	3730	April24map	1.79208	0.0582146	0.00695082	0.0168893	0.700954	0.000143596	0.700051
12N8-279	12N8mc	Manfred	3730	April24map	1.59699	0.0582114	0.00695044	0.00110096	0.700089	0.000116563	0.70003	Y
12N8-280	12N8mc	Manfred	3730	April24map	1.93789	0.0581555	0.00694377	0.000650471	0.700063	0.00010968	0.700028	Y
12N8-281	12N8mc	Manfred	3730	April24map	1.74674	0.0581275	0.00694042	0.00035735	0.700077	0.000103376	0.700058	Y
12N8-282	12N8mc	Manfred	3730	April24map	1.62259	0.0580866	0.00693554	0.0010638	0.700112	0.000154798	0.700055	Y
12N8-283	12N8mc	Manfred	3730	April24map	1.82071	0.0581528	0.00694345	0.00261003	0.700184	0.000101092	0.700044	Y
12N8-284	12N8mc	Manfred	3730	April24map	1.66901	0.058168	0.00694526	0.00697883	0.700382	8.73438e-05	0.700009
12N8-285	12N8mc	Manfred	3730	April24map	1.71437	0.0580631	0.00693273	0.00103433	0.700106	8.85902e-05	0.700051	Y
12N8-286	12N8mc	Manfred	3730	April24map	1.65555	0.0580505	0.00693123	0.000872699	0.700163	0.000120457	0.700117
12N8-287	12N8mc	Manfred	3730	April24map	1.69438	0.0581753	0.00694613	0.000345601	0.700157	9.68808e-05	0.700138
12N8-288	12N8mc	Manfred	3730	April24map	1.80756	0.0580667	0.00693316	0.000394308	0.700082	9.15629e-05	0.700061	Y
12N8-289	12N8mc	Manfred	3730	April24map	1.80477	0.0581094	0.00693826	0.000582793	0.700064	8.43408e-05	0.700033	Y
12N8-290	12N8mc	Manfred	3730	April24map	1.95663	0.0580196	0.00692755	0.00318101	0.701124	0.000124492	0.700954
12N8-291	12N8mc	Manfred	3730	April24map	1.59917	0.0582223	0.00695175	0.000700731	0.700174	0.000111629	0.700137
12N8-292	12N8mc	Manfred	3730	April24map	1.94046	0.0583739	0.00696984	0.0243455	0.701629	0.000128386	0.700326
12N8-293	12N8mc	Manfred	3730	April24map	1.83364	0.0582012	0.00694922	0.0197307	0.701081	0.000187682	0.700026
12N8-294	12N8mc	Manfred	3730	April24map	1.80173	0.0582764	0.0069582	0.273556	0.708828	0.000929477	0.694194
12N8-295	12N8mc	Manfred	3730	April24map	1.63075	0.0580415	0.00693016	0.00326513	0.700284	0.000130113	0.700109
12N8-296	12N8mc	Manfred	3730	April24map	1.6283	0.0581415	0.0069421	0.000515529	0.700101	0.000120381	0.700073
12N8-297	12N8mc	Manfred	3730	April24map	1.76626	0.0580732	0.00693394	0.000518181	0.700133	0.000118982	0.700105
12N8-298	12N8mc	Manfred	3730	April24map	1.81202	0.0581768	0.00694631	0.00136267	0.700571	0.000100731	0.700498
12N8-299	12N8mc	Manfred	3730	April24map	1.83922	0.0581303	0.00694076	0.00515944	0.700335	7.45866e-05	0.700059
12N8-300	12N8mc	Manfred	3730	April24map	1.82943	0.0581317	0.00694092	0.00487409	0.700348	9.09939e-05	0.700088
12N8-301	12N8mc	Manfred	3730	April24map	1.83497	0.0580532	0.00693155	0.0104233	0.700542	7.82583e-05	0.699985
12N8-302	12N8mc	Manfred	3730	April24map	1.92863	0.0580359	0.00692949	0.0090561	0.701264	9.98786e-05	0.700779
12N8-303	12N8mc	Manfred	3730	April24map	1.96971	0.058099	0.00693702	0.0578002	0.702744	0.000168752	0.699651
12N8-304	12N8mc	Manfred	3730	April24map	1.68837	0.0580881	0.00693572	0.00203954	0.700059	9.78287e-05	0.69995
12N8-305	12N8mc	Manfred	3730	April24map	1.78609	0.0581577	0.00694403	0.00597328	0.70048	0.000117026	0.70016
12N8-306	12N8mc	Manfred	3730	April24map	1.81615	0.0580391	0.00692987	0.0122861	0.700806	0.000124573	0.700149
12N8-307	12N8mc	Manfred	3730	April24map	1.84265	0.0581733	0.00694589	0.000677198	0.700185	9.93765e-05	0.700149
12N8-308	12N8mc	Manfred	3730	April24map	1.78091	0.0583357	0.00696528	0.0131657	0.700362	0.000115216	0.699657
12N8-309	12N8mc	Manfred	3730	April24map	1.68451	0.0581294	0.00694065	0.000932934	0.700127	0.000113052	0.700077
12N8-310	12N8mc	Manfred	3730	April24map	1.77861	0.0581097	0.0069383	0.000373465	0.700094	9.58668e-05	0.700074
12N8-311	12N8mc	Manfred	3730	April24map	1.75644	0.058085	0.00693535	0.000849914	0.700191	0.000101522	0.700146
12N8-312	12N8mc	Manfred	3730	April24map	1.67928	0.0581116	0.00693852	0.00529505	0.700342	0.00010071	0.700058
12N8-313	12N8mc	Manfred	3730	April24map	1.64448	0.0581154	0.00693898	0.000948604	0.700214	0.000149131	0.700164
12N8-314	12N8mc	Manfred	3730	April24map	1.82427	0.0581077	0.00693806	0.00112139	0.700207	9.49418e-05	0.700147
12N8-315	12N8mc	Manfred	3730	April24map	1.81144	0.0579878	0.00692375	0.0124954	0.700522	0.000102523	0.699854
12N8-316	12N8mc	Manfred	3730	April24map	1.67243	0.0580855	0.00693541	0.00106828	0.700118	0.00012093	0.700061
12N8-317	12N8mc	Manfred	3730	April24map	1.79372	0.0582048	0.00694966	0.00161435	0.700245	9.88426e-05	0.700159
12N8-318	12N8mc	Manfred	3730	April24map	1.9599	0.058037	0.00692961	0.00451615	0.700336	0.000135789	0.700095
12N8-319	12N8mc	Manfred	3730	April24map	1.89126	0.0584228	0.00697568	0.112736	0.704269	0.000221131	0.698237
12N8-320	12N8mc	Manfred	3730	April24map	1.78467	0.0580364	0.00692955	0.0446024	0.701503	0.000237008	0.699117
12N8-321	12N8mc	Manfred	3730	April24map	1.81453	0.0585395	0.00698962	0.0271207	0.701074	0.000191075	0.699623
12N8-322	12N8mc	Manfred	3730	April24map	1.59924	0.0581262	0.00694027	0.000850907	0.700183	0.000134664	0.700138
12N8-323	12N8mc	Manfred	3730	April24map	1.66276	0.0579865	0.00692359	0.000624389	0.700128	0.000101906	0.700095
12N8-324	12N8mc	Manfred	3730	April24map	1.69433	0.0579266	0.00691643	0.000438696	0.700068	7.83466e-05	0.700044
12N8-325	12N8mc	Manfred	3730	April24map	1.79185	0.0579895	0.00692395	0.0137029	0.701045	8.67169e-05	0.700312
12N8-326	12N8mc	Manfred	3730	April24map	1.83718	0.0579953	0.00692464	0.0108649	0.700741	0.000105868	0.700159
12N8-327	12N8mc	Manfred	3730	April24map	1.92951	0.058023	0.00692795	0.0137302	0.701414	0.000232706	0.700679
12N8-328	12N8mc	Manfred	3730	April24map	1.78727	0.058126	0.00694025	0.00439027	0.700259	9.26092e-05	0.700024
12N8-329	12N8mc	Manfred	3730	April24map	1.67931	0.0580499	0.00693116	0.00184838	0.700205	0.000135107	0.700106
12N8-330	12N8mc	Manfred	3730	April24map	1.82677	0.0581565	0.00694389	0.0124854	0.700326	0.000111882	0.699658
12N8-331	12N8mc	Manfred	3730	April24map	1.80827	0.0579459	0.00691875	0.00182402	0.700145	7.76915e-05	0.700047	Y
12N8-332	12N8mc	Manfred	3730	April24map	1.61003	0.058124	0.00694001	0.00259335	0.700214	9.93176e-05	0.700075	Y
12N8-333	12N8mc	Manfred	3730	April24map	1.66355	0.0582261	0.0069522	0.0165258	0.700739	0.000118579	0.699854
12N8-334	12N8mc	Manfred	3730	April24map	1.82186	0.058047	0.00693082	0.00484386	0.700387	8.66911e-05	0.700128
12N8-335	12N8mc	Manfred	3730	April24map	2.45362	0.0587915	0.00701971	0.0502934	0.705331	0.000283374	0.70264
12N8-336	12N8mc	Manfred	3730	April24map	1.96291	0.0583282	0.00696438	0.0788959	0.703411	0.000346253	0.69919
12N8-337	12N8mc	Manfred	3730	April24map	1.69591	0.0581041	0.00693763	0.00345424	0.700489	0.00011054	0.700304
12N8-338	12N8mc	Manfred	3730	April24map	1.84778	0.0581121	0.00693859	0.0540122	0.702592	0.00017007	0.699703
12N8-339	12N8mc	Manfred	3730	April24map	1.70439	0.057981	0.00692293	0.00264735	0.700434	0.000124349	0.700293
12N8-340	12N8mc	Manfred	3730	April24map	1.76228	0.0579298	0.00691681	0.00212274	0.700093	7.43698e-05	0.699979
12N8-341	12N8mc	Manfred	3730	April24map	1.82466	0.0579536	0.00691966	0.0393799	0.700853	0.000117038	0.698746
12N8-342	12N8mc	Manfred	3730	April24map	1.67159	0.0580451	0.00693058	0.000475099	0.700099	0.000106082	0.700074	Y
12N8-343	12N8mc	Manfred	3730	April24map	1.76099	0.0583541	0.00696748	0.00585981	0.700429	9.70448e-05	0.700116
12N8-344	12N8mc	Manfred	3730	April24map	1.79425	0.0580903	0.00693598	0.00425265	0.700288	9.68506e-05	0.700061	Y
12N8-345	12N8mc	Manfred	3730	April24map	1.77691	0.057936	0.00691756	0.00231921	0.700151	9.14436e-05	0.700027	Y
12N8-346	12N8mc	Manfred	3730	April24map	1.70069	0.0579916	0.0069242	0.00331132	0.70019	9.92708e-05	0.700013	Y
12N8-347	12N8mc	Manfred	3730	April24map	1.76571	0.0581129	0.00693868	0.00303993	0.70022	0.000100321	0.700057
12N8-348	12N8mc	Manfred	3730	April24map	1.71666	0.0581365	0.0069415	0.00148956	0.700176	0.000100219	0.700097
12N8-349	12N8mc	Manfred	3730	April24map	1.61184	0.0583438	0.00696625	0.00800746	0.700477	0.00013088	0.700049
12N8-350	12N8mc	Manfred	3730	April24map	1.55014	0.0580242	0.00692809	0.00111193	0.700073	0.000110319	0.700013
12N8-351	12N8mc	Manfred	3730	April24map	1.67143	0.0580453	0.00693061	0.000344334	0.700133	9.89375e-05	0.700115
12N8-352	12N8mc	Manfred	3730	April24map	1.9343	0.0579324	0.00691713	0.0546645	0.70222	0.000136037	0.699296
12N8-353	12N8mc	Manfred	3730	April24map	2.04594	0.0578223	0.00690398	0.0265497	0.702654	0.000215121	0.701233
12N8-354	12N8mc	Manfred	3730	April24map	1.83374	0.0580804	0.0069348	0.0984902	0.703501	0.000225528	0.698232
12N8-355	12N8mc	Manfred	3730	April24map	1.82883	0.0580732	0.00693394	0.014375	0.701161	0.000112372	0.700392
12N8-356	12N8mc	Manfred	3730	April24map	1.84861	0.0579412	0.00691818	0.0225944	0.703131	0.000250175	0.701922
12N8-357	12N8mc	Manfred	3730	April24map	1.66415	0.0581038	0.00693759	0.00137189	0.700201	0.00011058	0.700128
12N8-358	12N8mc	Manfred	3730	April24map	1.78506	0.0582599	0.00695623	0.00225956	0.700293	8.75708e-05	0.700172
12N8-359	12N8mc	Manfred	3730	April24map	1.74971	0.0580402	0.00693001	0.000960553	0.7002	0.000116977	0.700148
12N8-360	12N8mc	Manfred	3730	April24map	1.6698	0.0580285	0.00692861	0.000862913	0.70016	8.42235e-05	0.700114
12N8-361	12N8mc	Manfred	3730	April24map	1.70186	0.0582568	0.00695587	0.00369159	0.700329	0.000124027	0.700132
12N8-362	12N8mc	Manfred	3730	April24map	1.78774	0.0579869	0.00692363	0.00980978	0.70058	9.65158e-05	0.700056
12N8-363	12N8mc	Manfred	3730	April24map	1.77513	0.0583081	0.00696199	0.00621307	0.700614	0.000113268	0.700282
12N8-364	12N8mc	Manfred	3730	April24map	1.76633	0.058117	0.00693917	0.000952398	0.700186	0.000127846	0.700135
12N8-365	12N8mc	Manfred	3730	April24map	1.8793	0.0580449	0.00693056	0.00108486	0.700222	9.86349e-05	0.700164
12N8-366	12N8mc	Manfred	3730	April24map	1.64513	0.0580746	0.00693411	0.00334392	0.700217	9.60544e-05	0.700038
12N8-367	12N8mc	Manfred	3730	April24map	1.94235	0.0579786	0.00692264	0.00249878	0.700749	0.00016723	0.700616
12N8-368	12N8mc	Manfred	3730	April24map	1.9254	0.057935	0.00691744	0.00173593	0.701995	0.000246899	0.701902
12N8-369	12N8mc	Manfred	3730	April24map	1.68051	0.0579794	0.00692274	0.00321892	0.701035	0.000100694	0.700862
12N8-370	12N8mc	Manfred	3730	April24map	1.68447	0.0590369	0.00704901	0.023369	0.702531	0.00038012	0.70128
12N8-371	12N8mc	Manfred	3730	April24map	1.64623	0.0580379	0.00692972	0.00472683	0.700392	0.000110616	0.700139
12N8-372	12N8mc	Manfred	3730	April24map	1.61965	0.0581014	0.00693731	0.00364974	0.700438	0.000102882	0.700243
12N8-373	12N8mc	Manfred	3730	April24map	1.65715	0.0579808	0.00692291	0.000990392	0.700183	0.000127941	0.70013
12N8-374	12N8mc	Manfred	3730	April24map	1.88377	0.057967	0.00692126	0.000425332	0.700188	7.60446e-05	0.700165
12N8-375	12N8mc	Manfred	3730	April24map	3.29002	0.0573914	0.00685254	0.00241177	0.70593	0.000289191	0.705801
12N8-376	12N8mc	Manfred	3730	April24map	1.74774	0.0584013	0.00697311	0.00426842	0.700418	9.13148e-05	0.70019
12N8-377	12N8mc	Manfred	3730	April24map	1.65713	0.0579298	0.00691682	0.00122656	0.700245	8.81783e-05	0.70018
12N8-378	12N8mc	Manfred	3730	April24map	1.79085	0.0580134	0.0069268	0.00152903	0.700297	0.000106856	0.700216
12N8-379	12N8mc	Manfred	3730	April24map	1.87551	0.0579577	0.00692015	0.0238433	0.701784	0.000157839	0.700508
12N8-380	12N8mc	Manfred	3730	April24map	2.16834	0.0578521	0.00690754	0.036235	0.703736	0.000481085	0.701798
12N8-381	12N8mc	Manfred	3730	April24map	1.95032	0.0589011	0.00703279	0.0185371	0.702811	0.000161139	0.701819
12N8-382	12N8mc	Manfred	3730	April24map	1.72212	0.057891	0.00691218	0.000540924	0.700089	0.000116822	0.70006
12N8-383	12N8mc	Manfred	3730	April24map	1.76138	0.058008	0.00692616	0.0200604	0.701012	0.000279024	0.699939
12N8-384	12N8mc	Manfred	3730	April24map	1.67285	0.0579087	0.0069143	0.00162674	0.700625	0.000148805	0.700538
12N8-385	12N8mc	Manfred	3730	April24map	1.7633	0.0579976	0.00692491	0.0143967	0.700697	8.40233e-05	0.699927
12N8-386	12N8mc	Manfred	3730	April24map	1.73332	0.0580096	0.00692635	0.00435256	0.700298	0.000100132	0.700065
12N8-387	12N8mc	Manfred	3730	April24map	1.93953	0.0578723	0.00690996	0.00126086	0.701057	0.00018784	0.70099
12N8-388	12N8mc	Manfred	3730	April24map	1.80653	0.0582362	0.00695341	0.0432828	0.702286	0.00016271	0.69997
12N8-389	12N8mc	Manfred	3730	April24map	1.80242	0.0579272	0.00691651	0.00801084	0.700453	0.000130375	0.700024
12N8-390	12N8mc	Manfred	3730	April24map	1.82425	0.0579083	0.00691425	0.00248131	0.700413	9.91493e-05	0.70028
12N8-391	12N8mc	Manfred	3730	April24map	1.67362	0.0583653	0.00696881	0.0195534	0.701177	0.000292697	0.700131
12N8-392	12N8mc	Manfred	3730	April24map	1.77993	0.0584994	0.00698483	0.0124808	0.70169	0.000415858	0.701022
12N8-393	12N8mc	Manfred	3730	April24map	1.87647	0.0579808	0.00692291	0.000689987	0.700488	0.000109448	0.700451
12N8-394	12N8mc	Manfred	3730	April24map	1.68149	0.0580073	0.00692608	0.000484534	0.700464	0.000117021	0.700438
12N8-395	12N8mc	Manfred	3730	April24map	1.77419	0.0579768	0.00692243	0.00022293	0.70045	8.289e-05	0.700438
12N8-396	12N8mc	Manfred	3730	April24map	1.72631	0.0579458	0.00691873	0.000173803	0.700356	8.33832e-05	0.700347
12N8-397	12N8mc	Manfred	3730	April24map	1.66953	0.0579727	0.00692194	0.000164526	0.700428	8.8179e-05	0.700419
12N8-398	12N8mc	Manfred	3730	April24map	1.59178	0.0579096	0.0069144	0.000396711	0.700504	7.87546e-05	0.700483
12N8-399	12N8mc	Manfred	3730	April24map	1.60844	0.0578685	0.0069095	0.000507274	0.700448	0.000121218	0.700421
12N8-400	12N8mc	Manfred	3730	April24map	1.75731	0.0579481	0.006919	0.000570639	0.700397	8.83727e-05	0.700366
12N8-401	12N8mc	Manfred	3730	April24map	1.77282	0.0580623	0.00693264	0.00100418	0.700427	7.90251e-05	0.700373
12N8-402	12N8mc	Manfred	3730	April24map	1.94535	0.0579605	0.00692048	0.00361267	0.700342	0.000140129	0.700149
12N8-403	12N8mc	Manfred	3730	April24map	1.85161	0.0584212	0.00697549	0.0301846	0.701819	0.000332253	0.700204
12N8-404	12N8mc	Manfred	3730	April24map	1.73427	0.0582406	0.00695392	0.0865544	0.703352	0.000430104	0.698721
12N8-405	12N8mc	Manfred	3730	April24map	1.75927	0.0579277	0.00691657	0.000601897	0.700299	9.28733e-05	0.700267
12N8-406	12N8mc	Manfred	3730	April24map	1.82983	0.0579258	0.00691634	0.000673023	0.700344	7.98319e-05	0.700308
12N8-407	12N8mc	Manfred	3730	April24map	1.67475	0.0580107	0.00692648	0.000661531	0.700429	0.000114487	0.700393
12N8-408	12N8mc	Manfred	3730	April24map	1.6172	0.0579326	0.00691715	0.0535956	0.701638	0.000113297	0.69877
12N8-409	12N8mc	Manfred	3730	April24map	1.64629	0.0580684	0.00693337	0.00540556	0.700653	9.19436e-05	0.700364
12N8-410	12N8mc	Manfred	3730	April24map	1.74771	0.0579143	0.00691497	0.0234468	0.70136	0.000185028	0.700105
12N8-411	12N8mc	Manfred	3730	April24map	1.72391	0.0582868	0.00695945	0.0054149	0.700707	0.000107999	0.700417
12N8-412	12N8mc	Manfred	3730	April24map	1.47123	0.0579764	0.00692238	0.00155519	0.700254	0.000154609	0.700171
12N8-413	12N8mc	Manfred	3730	April24map	1.57628	0.057941	0.00691816	0.00116222	0.700171	0.000103838	0.700109
12N8-414	12N8mc	Manfred	3730	April24map	1.74051	0.0579836	0.00692324	0.00127128	0.70026	0.000118861	0.700192
12N8-415	12N8mc	Manfred	3730	April24map	1.71764	0.058003	0.00692555	0.0509323	0.702041	0.000214246	0.699316
12N8-416	12N8mc	Manfred	3730	April24map	1.80552	0.0579187	0.00691549	0.0272595	0.70174	0.000163923	0.700281
12N8-417	12N8mc	Manfred	3730	April24map	1.7151	0.05807	0.00693355	0.00753692	0.700397	9.35669e-05	0.699994
12N8-418	12N8mc	Manfred	3730	April24map	1.77444	0.0579872	0.00692367	0.00481316	0.700586	9.51284e-05	0.700328
12N8-419	12N8mc	Manfred	3730	April24map	1.82622	0.0579396	0.00691799	0.00155374	0.700373	0.000110922	0.70029
12N8-420	12N8mc	Manfred	3730	April24map	1.83842	0.0578475	0.00690699	0.0011797	0.700267	0.000106013	0.700204
12N8-421	12N8mc	Manfred	3730	April24map	1.81514	0.0580146	0.00692695	0.00929515	0.701286	0.000350242	0.700788
12N8-422	12N8mc	Manfred	3730	April24map	1.59722	0.0579345	0.00691737	0.0145793	0.700943	0.000113722	0.700163
12N8-423	12N8mc	Manfred	3730	April24map	1.67201	0.0579313	0.006917	0.00313333	0.700481	8.25322e-05	0.700313
12N8-424	12N8mc	Manfred	3730	April24map	1.63539	0.0580829	0.0069351	0.0212632	0.700805	0.000153196	0.699667
12N8-425	12N8mc	Manfred	3730	April24map	1.71301	0.0579602	0.00692045	0.00274809	0.700512	9.28732e-05	0.700365
12N8-426	12N8mc	Manfred	3730	April24map	1.62868	0.0579902	0.00692403	0.00054856	0.700431	0.000111749	0.700402
12N8-427	12N8mc	Manfred	3730	April24map	1.71198	0.0580662	0.00693311	0.0458678	0.701574	0.000128979	0.69912
12N8-428	12N8mc	Manfred	3730	April24map	1.75209	0.0579863	0.00692356	0.00266435	0.700465	0.000129592	0.700322
12N8-429	12N8mc	Manfred	3730	April24map	1.622	0.0579565	0.00692	0.0216119	0.70072	9.76849e-05	0.699564
12N8-430	12N8mc	Manfred	3730	April24map	1.69146	0.057926	0.00691637	0.00474132	0.700377	9.5884e-05	0.700123
12N8-431	12N8mc	Manfred	3730	April24map	1.66885	0.0579585	0.00692025	0.0506079	0.701746	0.000158626	0.699038
12N8-432	12N8mc	Manfred	3730	April24map	1.65563	0.0578216	0.0069039	0.0394994	0.701282	0.000142135	0.699169
12N8-433	12N8mc	Manfred	3730	April24map	1.64676	0.0581017	0.00693734	0.00358163	0.70048	7.94463e-05	0.700288
12N8-434	12N8mc	Manfred	3730	April24map	1.58267	0.0580092	0.0069263	0.000716833	0.70011	0.000165787	0.700071
12N8-435	12N8mc	Manfred	3730	April24map	1.7146	0.0580045	0.00692574	0.000736097	0.700268	7.38834e-05	0.700229
12N8-436	12N8mc	Manfred	3730	April24map	1.61103	0.0580025	0.00692549	0.00186793	0.700227	0.000119303	0.700127
12N8-437	12N8mc	Manfred	3730	April24map	1.77769	0.0578543	0.00690781	0.032944	0.701722	0.000275262	0.69996
12N8-438	12N8mc	Manfred	3730	April24map	1.67474	0.0578135	0.00690293	0.000795057	0.700124	0.000104823	0.700081
12N8-1	12N8mc	Manfred	3730	April24run1	1.12922	0.0584934	0.00698412	0.000503417	0.700186	0.000135795	0.70016
12N8-2	12N8mc	Manfred	3730	April24run1	1.1491	0.0585775	0.00699415	0.000394913	0.700092	0.000124903	0.700071
12N8-3	12N8mc	Manfred	3730	April24run1	1.19487	0.0584844	0.00698304	0.000825534	0.700088	0.00010437	0.700044
12N8-4	12N8mc	Manfred	3730	April24run1	1.32834	0.0585421	0.00698992	0.00101082	0.700281	0.00021153	0.700227
12N8-5	12N8mc	Manfred	3730	April24run1	1.13823	0.0583496	0.00696695	0.000283305	0.69993	0.000133313	0.699915
12N8-6	12N8mc	Manfred	3730	April24run1	1.16917	0.0585113	0.00698625	0.00240201	0.700074	0.000134565	0.699945	Y
12N8-7	12N8mc	Manfred	3730	April24run1	1.21146	0.0584595	0.00698007	0.000257865	0.700163	0.000122344	0.700149
12N8-8	12N8mc	Manfred	3730	April24run1	1.16395	0.0585171	0.00698694	0.000551294	0.700058	0.00012184	0.700029	Y
12N8-9	12N8mc	Manfred	3730	April24run1	1.14089	0.0585831	0.00699482	0.000966188	0.700089	0.000113714	0.700037	Y
12N8-10	12N8mc	Manfred	3730	April24run1	1.0782	0.0586732	0.00700558	0.00355565	0.70047	0.0001622	0.70028
12N8-11	12N8mc	Manfred	3730	April24run1	1.22627	0.0583659	0.00696888	0.000210958	0.700095	0.000128096	0.700084
12N8-12	12N8mc	Manfred	3730	April24run1	1.23497	0.0585023	0.00698517	0.000192255	0.700236	0.000149702	0.700226
12N8-13	12N8mc	Manfred	3730	April24run1	1.22663	0.058534	0.00698896	0.00180375	0.700295	0.000138473	0.700199
12N8-14	12N8mc	Manfred	3730	April24run1	1.16186	0.0586187	0.00699907	0.00264424	0.700229	0.000212019	0.700088
12N8-15	12N8mc	Manfred	3730	April24run1	1.24834	0.0585982	0.00699662	0.00115732	0.700026	0.000196504	0.699964
12N8-16	12N8mc	Manfred	3730	April24run1	1.14476	0.0585146	0.00698665	0.000119965	0.700211	0.000117669	0.700204
12N8-17	12N8mc	Manfred	3730	April24run1	1.28141	0.0585367	0.00698928	0.000309851	0.700114	0.000129305	0.700098
12N8-18	12N8mc	Manfred	3730	April24run1	1.17981	0.0584392	0.00697764	0.000777585	0.700144	0.000129488	0.700103
12N8-19	12N8mc	Manfred	3730	April24run1	1.20132	0.0584721	0.00698157	0.00135405	0.700239	0.000130001	0.700167
12N8-20	12N8mc	Manfred	3730	April24run1	1.11626	0.0585838	0.0069949	0.00175851	0.700126	0.000151241	0.700032
12N8-21	12N8mc	Manfred	3730	April24run1	1.20772	0.0585369	0.00698931	0.000556627	0.700034	0.000133668	0.700004
13TKN10-1	13TKN10	Manfred	3730	April24run1	1.47253	0.0583932	0.00697215	0.000529564	0.700341	9.91901e-05	0.700313
13TKN10-2	13TKN10	Manfred	3730	April24run1	1.48908	0.0582746	0.00695799	0.000821948	0.700444	0.000109856	0.7004
13TKN10-3	13TKN10	Manfred	3730	April24run1	1.82267	0.0579859	0.00692352	0.00550035	0.702698	0.000138729	0.702403
13TKN10-4	13TKN10	Manfred	3730	April24run1	1.50242	0.0583543	0.0069675	0.000396281	0.700247	0.00011452	0.700226
13TKN10-5	13TKN10	Manfred	3730	April24run1	1.4506	0.0583438	0.00696625	0.000680602	0.700448	0.000108983	0.700412
13TKN10-6	13TKN10	Manfred	3730	April24run1	1.45311	0.0583196	0.00696336	0.000604871	0.700399	0.000110859	0.700367
13TKN10-7	13TKN10	Manfred	3730	April24run1	1.46985	0.0583719	0.0069696	0.00206261	0.700481	0.000118274	0.70037
13TKN10-8	13TKN10	Manfred	3730	April24run1	1.50807	0.0583094	0.00696214	0.000429552	0.700391	0.000120827	0.700368
13TKN10-9	13TKN10	Manfred	3730	April24run1	1.56129	0.058245	0.00695445	0.000920376	0.700367	9.83193e-05	0.700318
13TKN10-10	13TKN10	Manfred	3730	April24run1	1.5082	0.0581447	0.00694248	0.00165252	0.700371	0.000100783	0.700282
13TKN10-11	13TKN10	Manfred	3730	April24run1	1.54627	0.0582928	0.00696016	0.000579549	0.700338	8.50511e-05	0.700307
13TKN10-12	13TKN10	Manfred	3730	April24run1	1.63869	0.0583525	0.00696729	0.000589538	0.70039	9.31419e-05	0.700359
13TKN10-13	13TKN10	Manfred	3730	April24run1	1.61592	0.0583875	0.00697147	0.000954825	0.700281	8.23868e-05	0.70023
13TKN10-14	13TKN10	Manfred	3730	April24run1	1.58575	0.0582938	0.00696028	0.000606447	0.700371	8.9515e-05	0.700338
13TKN10-15	13TKN10	Manfred	3730	April24run1	1.5658	0.058324	0.00696388	0.000566884	0.700403	9.36481e-05	0.700373
13TKN10-16	13TKN10	Manfred	3730	April24run1	1.64897	0.0582782	0.00695841	0.000350876	0.700569	8.57107e-05	0.70055
13TKN10-17	13TKN10	Manfred	3730	April24run1	1.54332	0.0582968	0.00696064	0.000591519	0.70045	0.000104508	0.700419
13TKN10-18	13TKN10	Manfred	3730	April24run1	1.69143	0.0582468	0.00695467	0.000773883	0.700479	9.40289e-05	0.700438
13TKN10-19	13TKN10	Manfred	3730	April24run1	1.47159	0.0583507	0.00696708	0.000528098	0.700249	9.263e-05	0.700221
13TKN10-20	13TKN10	Manfred	3730	April24run1	1.52147	0.0583281	0.00696438	0.000609088	0.700285	0.000104429	0.700252
13TKN10-21	13TKN10	Manfred	3730	April24run1	1.61153	0.0583786	0.0069704	0.000916527	0.700377	8.06363e-05	0.700328
13TKN10-22	13TKN10	Manfred	3730	April24run1	1.45824	0.0583113	0.00696237	0.00118337	0.700566	0.000144766	0.700503
13TKN10-23	13TKN10	Manfred	3730	April24run1	1.39799	0.0582393	0.00695378	0.000411303	0.700405	0.000115482	0.700383
13TKN10-24	13TKN10	Manfred	3730	April24run1	1.58398	0.0584953	0.00698434	0.00303677	0.700646	0.000105772	0.700484
13TKN10-25	13TKN10	Manfred	3730	April24run1	1.48857	0.0583938	0.00697222	0.00137882	0.700588	0.000105021	0.700514
13TKN10-26	13TKN10	Manfred	3730	April24run1	1.46518	0.0581728	0.00694583	0.000881405	0.700428	0.00011091	0.70038
13TKN10-27	13TKN10	Manfred	3730	April24run1	1.61026	0.0582793	0.00695854	0.000735971	0.700514	0.000107947	0.700475
13TKN10-28	13TKN10	Manfred	3730	April24run1	1.71709	0.0582729	0.00695778	0.000809867	0.700318	8.60519e-05	0.700274
13TKN10-29	13TKN10	Manfred	3730	April24run1	1.58471	0.0582548	0.00695563	0.0006067	0.70012	0.000101501	0.700088
13TKN10-30	13TKN10	Manfred	3730	April24run1	1.65341	0.0582115	0.00695045	0.000367183	0.700293	9.04591e-05	0.700274
13TKN10-31	13TKN10	Manfred	3730	April24run1	1.69148	0.0581772	0.00694636	0.00156753	0.700886	9.4417e-05	0.700802
13TKN10-32	13TKN10	Manfred	3730	April24run1	1.52818	0.0582017	0.00694929	0.000332406	0.70052	0.000136293	0.700502
13TKN10-33	13TKN10	Manfred	3730	April24run1	1.49025	0.0581093	0.00693825	0.000877823	0.700332	8.52026e-05	0.700285
13TKN10-34	13TKN10	Manfred	3730	April24run1	1.64148	0.0581698	0.00694548	0.00095948	0.701192	0.000127071	0.701141
13TKN10-35	13TKN10	Manfred	3730	April24run1	1.84577	0.0582134	0.00695067	0.00053089	0.701617	0.000171167	0.701589
13TKN10-36	13TKN10	Manfred	3730	April24run1	1.61222	0.0582144	0.00695079	0.000940962	0.700336	9.87738e-05	0.700285
13TKN10-37	13TKN10	Manfred	3730	April24run1	1.50852	0.0581416	0.0069421	0.000730322	0.70019	0.000112191	0.700151
13TKN10-38	13TKN10	Manfred	3730	April24run1	1.52439	0.0582059	0.00694978	0.00116816	0.700212	8.35313e-05	0.700149
13TKN10-39	13TKN10	Manfred	3730	April24run1	1.51932	0.0582816	0.00695882	0.000814198	0.700294	0.000106823	0.700251
13TKN10-40	13TKN10	Manfred	3730	April24run1	1.48292	0.0582839	0.0069591	0.000553932	0.700235	0.000111867	0.700205
13TKN10-41	13TKN10	Manfred	3730	April24run1	1.52586	0.0581776	0.00694641	0.000783444	0.700288	0.000111558	0.700246
13TKN10-42	13TKN10	Manfred	3730	April24run1	1.54759	0.0582521	0.00695531	0.000386075	0.700246	9.15624e-05	0.700225
13TKN10-43	13TKN10	Manfred	3730	April24run1	1.58694	0.0583821	0.00697082	0.000809421	0.700216	9.3081e-05	0.700173
13TKN10-44	13TKN10	Manfred	3730	April24run1	1.48961	0.0583076	0.00696192	0.000552354	0.700187	9.19957e-05	0.700158
13TKN10-45	13TKN10	Manfred	3730	April24run1	1.51732	0.0584261	0.00697608	0.00104844	0.700304	0.000113837	0.700248
13TKN10-46	13TKN10	Manfred	3730	April24run1	1.66419	0.0582409	0.00695396	0.00109157	0.70034	9.41749e-05	0.700281
13TKN10-47	13TKN10	Manfred	3730	April24run1	1.74444	0.0582684	0.00695725	0.000565492	0.700186	8.84009e-05	0.700156
13TKN10-48	13TKN10	Manfred	3730	April24run1	1.47794	0.0584074	0.00697384	0.000773761	0.700268	0.000109152	0.700227
13TKN10-49	13TKN10	Manfred	3730	April24run1	1.56858	0.0581914	0.00694805	0.000743255	0.700374	9.79063e-05	0.700334
13TKN10-50	13TKN10	Manfred	3730	April24run1	1.61975	0.0582266	0.00695226	0.00134115	0.701125	0.000105559	0.701054
13TKN10-51	13TKN10	Manfred	3730	April24run1	1.52134	0.0582304	0.00695271	0.00102961	0.700417	9.369e-05	0.700362
13TKN10-52	13TKN10	Manfred	3730	April24run1	1.55057	0.0580783	0.00693455	0.000343674	0.700241	0.000101792	0.700222
13TKN10-53	13TKN10	Manfred	3730	April24run1	1.57863	0.0582079	0.00695002	0.000748589	0.700198	0.000111146	0.700158
13TKN10-54	13TKN10	Manfred	3730	April24run1	1.5307	0.0583187	0.00696325	0.00114057	0.700251	9.53423e-05	0.70019
13TKN10-55	13TKN10	Manfred	3730	April24run1	1.57081	0.0581292	0.00694063	0.00325813	0.700433	0.000106921	0.700259
13TKN10-56	13TKN10	Manfred	3730	April24run1	1.57532	0.0581458	0.00694261	0.00116986	0.700251	0.000104147	0.700188
12N8-G1.1-1	12TKN08	Manfred	3730	Nov23run1	0.863233	0.0590541	0.00705106	0.000468898	0.700614	0.000182816	0.700589
12N8-G1.1-2	12TKN08	Manfred	3730	Nov23run1	0.912858	0.0588496	0.00702664	0.000521048	0.700609	0.000174709	0.700581
12N8-G1.1-3	12TKN08	Manfred	3730	Nov23run1	1.00726	0.0587289	0.00701223	0.00110909	0.700865	0.000117999	0.700806
12N8-G1.2-1	12TKN08	Manfred	3730	Nov23run1	0.993766	0.0588801	0.00703029	0.000452364	0.700698	0.000127093	0.700674
12N8-G1.3-1	12TKN08	Manfred	3730	Nov23run1	0.965242	0.0590996	0.00705649	0.000772795	0.700779	0.000156953	0.700737
12N8-G1.4-1	12TKN08	Manfred	3730	Nov23run1	0.902867	0.0591185	0.00705875	0.000259483	0.700607	0.000129442	0.700593
12N8-G1.5-1	12TKN08	Manfred	3730	Nov23run1	0.94464	0.059085	0.00705475	0.000396978	0.700566	0.000157162	0.700545
12N8-G1.5-2	12TKN08	Manfred	3730	Nov23run1	0.981279	0.0589928	0.00704374	0.00043737	0.700689	0.000163851	0.700666
12N8-G1.5-3	12TKN08	Manfred	3730	Nov23run1	1.02137	0.0589689	0.00704089	0.000340079	0.700937	0.000158428	0.700919
12N8-G1.6-1	12TKN08	Manfred	3730	Nov23run1	0.87863	0.0587904	0.00701957	0.000372593	0.700537	0.000151006	0.700517
12N8-G1.6-2	12TKN08	Manfred	3730	Nov23run1	0.902311	0.0588765	0.00702986	0.000563875	0.700643	0.000137336	0.700613
12N8-G1.6-3	12TKN08	Manfred	3730	Nov23run1	0.954601	0.0587966	0.00702032	0.000311185	0.700658	0.000139212	0.700642
12N8-G2.1-1	12TKN08	Manfred	3730	Nov23run1	0.923227	0.0589213	0.00703521	0.000341821	0.700521	0.000143943	0.700503
12N8-G1.2-1	12TKN08	Manfred	3730	Nov23run1	0.978571	0.0588927	0.00703178	0.000241628	0.700745	0.000164086	0.700732
12N8-G1.3-1	12TKN08	Manfred	3730	Nov23run1	0.997334	0.0584312	0.00697668	0.00138374	0.700911	0.000131842	0.700837
12N8-G2.4-1	12TKN08	Manfred	3730	Nov23run1	0.900669	0.0588848	0.00703085	0.000397591	0.700564	0.000157911	0.700542
12N8-G2.4-2	12TKN08	Manfred	3730	Nov23run1	0.940283	0.0587958	0.00702022	0.000290822	0.700422	0.000135328	0.700406
12N8-G2.4-3	12TKN08	Manfred	3730	Nov23run1	1.08497	0.05878	0.00701833	0.000389787	0.700566	0.000154151	0.700545
12N8-G2.5-1	12TKN08	Manfred	3730	Nov23run1	0.897853	0.0588807	0.00703036	0.000455707	0.700539	0.000168155	0.700514
12N8-G2.5-2	12TKN08	Manfred	3730	Nov23run1	0.942515	0.0590245	0.00704753	0.00150703	0.700532	0.000174949	0.700451
12N8-G2.5-3	12TKN08	Manfred	3730	Nov23run1	1.06766	0.0589399	0.00703742	0.000273427	0.700495	0.000121058	0.70048
12N8-G2.5-4	12TKN08	Manfred	3730	Nov23run1	1.08557	0.0588031	0.00702109	0.000714561	0.700632	0.000131895	0.700594
12N8-G2.1-2	12TKN08	Manfred	3730	Nov23run1	1.15307	0.0587229	0.00701152	0.000420672	0.700676	0.000113603	0.700653
12N8-G2.6-1	12TKN08	Manfred	3730	Nov23run1	0.995203	0.0590352	0.00704881	0.000592063	0.700645	0.000143356	0.700614
12N8-G2.6-2	12TKN08	Manfred	3730	Nov23run1	1.02456	0.0588092	0.00702182	0.000485677	0.700563	0.000142039	0.700537
12N8-G2.6-3	12TKN08	Manfred	3730	Nov23run1	1.10783	0.0588858	0.00703096	0.000493873	0.700609	0.000135776	0.700583
12N8-G2.7-1	12TKN08	Manfred	3730	Nov23run1	0.975592	0.0590402	0.0070494	0.000507805	0.700506	0.000154581	0.700478
12N8-G2.7-2	12TKN08	Manfred	3730	Nov23run1	0.977696	0.0589321	0.00703649	0.000631182	0.700542	0.00013187	0.700508
12N8-G4.1-1	12TKN08	Manfred	3730	Nov23run1	0.899395	0.0586976	0.00700849	0.000532559	0.700446	0.000156901	0.700417
12N8-G4.1-2	12TKN08	Manfred	3730	Nov23run1	0.965822	0.0586866	0.00700719	0.000762986	0.700864	0.000147354	0.700823
12N8-G4.2-1	12TKN08	Manfred	3730	Nov23run1	0.905144	0.0588734	0.00702948	0.000402921	0.700516	0.000161372	0.700494
12N8-G4.2-2	12TKN08	Manfred	3730	Nov23run1	0.951864	0.058815	0.00702252	0.000968379	0.700515	0.000138042	0.700464
12N8-G4.3-1	12TKN08	Manfred	3730	Nov23run1	0.911167	0.0589144	0.00703438	0.000679787	0.700502	0.00016806	0.700466
12N8-G4.3-2	12TKN08	Manfred	3730	Nov23run1	1.0265	0.0588404	0.00702554	0.000944874	0.700443	0.000141175	0.700392
12N8-G5.1-1	12TKN08	Manfred	3730	Nov23run1	0.917409	0.058683	0.00700675	0.000506864	0.700682	0.000136387	0.700655
12N8-G5.1-2	12TKN08	Manfred	3730	Nov23run1	0.997841	0.0589173	0.00703473	0.000698569	0.700623	0.000155715	0.700585
12N8-G5.1-3	12TKN08	Manfred	3730	Nov23run1	1.11855	0.0587425	0.00701386	0.00441752	0.701146	0.000162378	0.70091
12N8-G4.3-3	12TKN08	Manfred	3730	Nov23run1	1.04751	0.058816	0.00702263	0.000535412	0.700574	0.000139133	0.700545
12N8-G4.4-1	12TKN08	Manfred	3730	Nov23run1	0.934388	0.0589208	0.00703514	0.000846295	0.700923	0.000160502	0.700878
12N8-G4.4-2	12TKN08	Manfred	3730	Nov23run1	0.968984	0.0587212	0.00701131	0.000622246	0.700696	0.000143484	0.700662
12N8-G4.5-1	12TKN08	Manfred	3730	Nov23run1	0.933962	0.0588649	0.00702847	0.00045707	0.700553	0.000123354	0.700529
12N8-G4.6-1	12TKN08	Manfred	3730	Nov23run1	0.922696	0.0588992	0.00703257	0.000473091	0.700405	0.000138889	0.70038
12N8-G4.6-2	12TKN08	Manfred	3730	Nov23run1	1.00268	0.0587042	0.00700928	0.000355907	0.700507	0.000144939	0.700487
12N8-G7.1-1	12TKN08	Manfred	3730	Nov23run1	0.947079	0.0585483	0.00699067	0.000370925	0.701127	0.000259204	0.701107
12N8-G7.1-2	12TKN08	Manfred	3730	Nov23run1	1.20322	0.0583669	0.00696901	0.003723	0.703258	0.000551803	0.703059
12N8-G7.5-1	12TKN08	Manfred	3730	Nov23run1	0.979275	0.0586963	0.00700834	0.00035758	0.701835	0.00028163	0.701816
12N8-G7.6-1	12TKN08	Manfred	3730	Nov23run1	0.96835	0.0586494	0.00700274	0.000608407	0.700785	0.000130531	0.700752
12N8-G7.2-1	12TKN08	Manfred	3730	Nov23run1	0.975153	0.0590136	0.00704623	0.000266609	0.700524	0.000131696	0.70051
12N8-G7.7-1	12TKN08	Manfred	3730	Nov23run1	0.972105	0.0590119	0.00704602	0.00053007	0.700438	0.000136975	0.700409
12N8-G7.7-2	12TKN08	Manfred	3730	Nov23run1	1.01163	0.058863	0.00702824	0.000862717	0.700613	0.000142447	0.700567
12N8-G7.7-3	12TKN08	Manfred	3730	Nov23run1	1.07407	0.058863	0.00702825	0.00106969	0.700608	0.000112524	0.70055
12N8-G7.4-1	12TKN08	Manfred	3730	Nov23run1	0.940691	0.058813	0.00702227	0.000671463	0.700508	0.000164441	0.700473
12N8-G7.4-2	12TKN08	Manfred	3730	Nov23run1	0.978554	0.0590355	0.00704884	0.000936068	0.700498	0.000155515	0.700448
12N8-G7.7-4	12TKN08	Manfred	3730	Nov23run1	1.12274	0.0588657	0.00702857	0.000716065	0.7004	0.00013086	0.700362
12N8-G7.5-2	12TKN08	Manfred	3730	Nov23run1	1.06149	0.0588051	0.00702132	0.000483033	0.700567	0.000112735	0.700541
12N8-G7.4-2	12TKN08	Manfred	3730	Nov23run1	1.08989	0.0588937	0.0070319	0.000648504	0.700438	0.000126469	0.700403
13TKN10-G1.6-1	13TKN10	Manfred	3730	Nov23run1	0.976981	0.0586608	0.0070041	0.000231372	0.700097	0.000127127	0.700085
13TKN10-G1.6-2	13TKN10	Manfred	3730	Nov23run1	1.04921	0.058587	0.00699528	0.00032582	0.700157	0.0001533	0.700139
13TKN10-G1.6-3	13TKN10	Manfred	3730	Nov23run1	1.10187	0.0586166	0.00699882	0.000886786	0.7003	0.000151428	0.700253
13TKN10-G1.6-4	13TKN10	Manfred	3730	Nov23run1	1.19379	0.0587279	0.00701211	0.000372725	0.700278	0.000124492	0.700258
13TKN10-G1.6-5	13TKN10	Manfred	3730	Nov23run1	1.22563	0.0585236	0.00698772	0.000337781	0.700293	0.000118475	0.700275
13TKN10-G1.6-6	13TKN10	Manfred	3730	Nov23run1	1.18822	0.0586102	0.00699805	0.000489516	0.700293	0.000120093	0.700266
13TKN10-G1.1-1	13TKN10	Manfred	3730	Nov23run1	0.992515	0.0586637	0.00700444	0.000613242	0.700424	0.000139345	0.700391
13TKN10-G1.1-2	13TKN10	Manfred	3730	Nov23run1	1.02746	0.0587199	0.00701115	0.000620781	0.700441	0.000132082	0.700408
13TKN10-G1.1-3	13TKN10	Manfred	3730	Nov23run1	1.09813	0.0586501	0.00700282	0.000366006	0.700245	0.00012023	0.700225
13TKN10-G1.3-1	13TKN10	Manfred	3730	Nov23run1	1.08372	0.0580458	0.00693067	0.000396684	0.700291	9.58552e-05	0.700269
13TKN10-G1.2-1	13TKN10	Manfred	3730	Nov23run1	0.982245	0.0588398	0.00702547	0.000162423	0.700285	0.000161943	0.700276
13TKN10-G1.2-2	13TKN10	Manfred	3730	Nov23run1	1.07337	0.0587486	0.00701458	0.00026612	0.700304	0.00013916	0.700289
13TKN10-G1.2-3	13TKN10	Manfred	3730	Nov23run1	1.14044	0.0579063	0.00691401	0.000172329	0.700422	0.000141103	0.700413
13TKN10-G1.4-1	13TKN10	Manfred	3730	Nov23run1	0.949465	0.0577978	0.00690106	0.000656056	0.700302	0.000139653	0.700267
13TKN10-G1.5-1	13TKN10	Manfred	3730	Nov23run1	1.04698	0.0593916	0.00709136	0.000509295	0.700224	0.000119616	0.700196
13TKN10-G1.5-2	13TKN10	Manfred	3730	Nov23run1	0.986428	0.0587856	0.007019	0.000468504	0.700247	0.000151532	0.700222
13TKN10-G2.1-1	13TKN10	Manfred	3730	Nov23run1	0.980165	0.0586882	0.00700737	0.00106647	0.700388	0.000144373	0.700331
13TKN10-G2.1-2	13TKN10	Manfred	3730	Nov23run1	1.03772	0.0586607	0.00700409	0.000544583	0.700235	0.000138122	0.700206
13TKN10-G2.1-3	13TKN10	Manfred	3730	Nov23run1	1.11846	0.0587219	0.00701139	0.00101076	0.700293	0.000138452	0.700238
13TKN10-G2.2-1	13TKN10	Manfred	3730	Nov23run1	1.19083	0.0587387	0.0070134	0.000609979	0.700269	0.000106412	0.700237
13TKN10-G2.2-2	13TKN10	Manfred	3730	Nov23run1	1.17707	0.0588854	0.00703091	0.00112364	0.700278	0.000123943	0.700218
13TKN10-G2.2-3	13TKN10	Manfred	3730	Nov23run1	1.21701	0.058662	0.00700424	0.000774793	0.700897	0.000136138	0.700855
13TKN10-G2.2-4	13TKN10	Manfred	3730	Nov23run1	1.14103	0.0587077	0.0070097	0.000632714	0.700212	0.000140556	0.700178
13TKN10-G2.2-5	13TKN10	Manfred	3730	Nov23run1	1.21244	0.0587622	0.0070162	0.00130061	0.700688	0.000137391	0.700618
13TKN10-G2.4-1	13TKN10	Manfred	3730	Nov23run1	1.01165	0.0586166	0.00699882	0.000936839	0.700255	0.000104561	0.700205
13TKN10-G2.4-2	13TKN10	Manfred	3730	Nov23run1	1.06103	0.05868	0.00700639	0.000897647	0.700287	0.0001289	0.700239
13TKN10-G2.4-3	13TKN10	Manfred	3730	Nov23run1	1.16705	0.0585166	0.00698688	0.000847617	0.700172	0.000113225	0.700127
13TKN10-G2.3-1	13TKN10	Manfred	3730	Nov23run1	0.998915	0.0586873	0.00700727	0.000575145	0.700279	0.000136975	0.700249
13TKN10-G2.3-2	13TKN10	Manfred	3730	Nov23run1	1.05231	0.0586118	0.00699825	0.00123209	0.700265	0.000135987	0.700199
13TKN10-G3.2-1	13TKN10	Manfred	3730	Nov23run1	0.950714	0.0587237	0.00701161	0.00110286	0.700352	0.000171493	0.700293
13TKN10-G3.2-2	13TKN10	Manfred	3730	Nov23run1	1.00437	0.0586605	0.00700406	0.00114322	0.70024	0.000138547	0.700178
13TKN10-G3.2-3	13TKN10	Manfred	3730	Nov23run1	1.15407	0.0587515	0.00701493	0.000919967	0.700244	0.000123913	0.700195
13TKN10-G3.2-4	13TKN10	Manfred	3730	Nov23run1	1.16061	0.0585654	0.00699271	0.00196994	0.700421	0.000142557	0.700316
13TKN10-G3.1-1	13TKN10	Manfred	3730	Nov23run1	1.13576	0.0586664	0.00700477	0.00238474	0.700414	0.00014141	0.700286
13TKN10-G3.1-2	13TKN10	Manfred	3730	Nov23run1	1.14815	0.0587144	0.0070105	0.00174724	0.700419	0.000120113	0.700325
13TKN10-G3.3-1	13TKN10	Manfred	3730	Nov23run1	0.991944	0.0586835	0.00700681	0.00215803	0.700284	0.000136234	0.700168
13TKN10-G3.3-2	13TKN10	Manfred	3730	Nov23run1	1.11722	0.0586278	0.00700016	0.00109365	0.700131	0.000120111	0.700072
13TKN10-G4.1-1	13TKN10	Manfred	3730	Nov23run1	1.01097	0.0586866	0.00700718	0.00108394	0.700284	0.000131932	0.700226
13TKN10-G4.1-2	13TKN10	Manfred	3730	Nov23run1	1.033	0.0585516	0.00699106	0.000719321	0.700382	0.000148974	0.700343
13TKN10-G4.1-3	13TKN10	Manfred	3730	Nov23run1	1.09688	0.0587198	0.00701115	0.00042176	0.700213	0.000128999	0.700191
13TKN10-G4.2-3	13TKN10	Manfred	3730	Nov23run1	1.07133	0.0586218	0.00699944	0.000732366	0.700317	0.000157237	0.700278
13TKN10-G4.2-2	13TKN10	Manfred	3730	Nov23run1	1.22074	0.0585747	0.00699382	0.00126577	0.700864	0.000241242	0.700796
13TKN10-G4.2-1	13TKN10	Manfred	3730	Nov23run1	1.29301	0.0585086	0.00698593	0.000870069	0.701008	0.000128726	0.700962
13TKN10-G4.3-1	13TKN10	Manfred	3730	Nov23run1	1.16925	0.0584112	0.00697429	0.000354783	0.701047	0.000186196	0.701028
13TKN10-G4.3-2	13TKN10	Manfred	3730	Nov23run1	1.11825	0.0585958	0.00699634	0.000438824	0.700523	0.000136986	0.700499
13TKN10-G5.1-1	13TKN10	Manfred	3730	Nov23run1	0.984929	0.058763	0.0070163	0.00115005	0.70048	0.00013172	0.700419
13TKN10-G5.3-1	13TKN10	Manfred	3730	Nov23run1	1.03645	0.0586547	0.00700337	0.00307664	0.700553	0.000128937	0.700389
13TKN10-G5.3-2	13TKN10	Manfred	3730	Nov23run1	1.11988	0.0583907	0.00697185	0.00336684	0.700567	0.000115915	0.700387
13TKN10-G5.3-3	13TKN10	Manfred	3730	Nov23run1	1.10749	0.0585621	0.00699232	0.00243806	0.700291	0.000137201	0.70016
13TKN10-G5.2-1	13TKN10	Manfred	3730	Nov23run1	1.03152	0.0587055	0.00700944	0.00103233	0.700393	0.000104924	0.700338
13TKN10-x-1	13TKN10	Manfred	3730	Nov23run1	1.0128	0.0587553	0.00701538	0.000426202	0.700161	0.00013671	0.700139
13TKN10-x-2	13TKN10	Manfred	3730	Nov23run1	1.05112	0.0586748	0.00700577	0.00042044	0.700307	0.000153	0.700284
13TKN10-x-3	13TKN10	Manfred	3730	Nov23run1	1.10109	0.0588515	0.00702687	0.000919028	0.700329	0.000136673	0.70028
13TKN10-alt-1	13TKN10	Manfred	3730	Nov23run1	1.05805	0.0581719	0.00694572	0.220036	0.704796	0.000727136	0.693025
13TKN10-alt-2	13TKN10	Manfred	3730	Nov23run1	1.08371	0.0585546	0.00699142	0.00358547	0.700457	9.96847e-05	0.700265
12TKN08-2-G1-3	12TKN08	Manfred	3730	Nov23run3	0.902582	0.0588016	0.00702091	0.000580461	0.700533	0.000174071	0.700502
12TKN08-2-G1-4	12TKN08	Manfred	3730	Nov23run3	0.908601	0.0587272	0.00701203	0.000562483	0.700508	0.000165452	0.700478
12TKN08-2-G1-1	12TKN08	Manfred	3730	Nov23run3	0.923022	0.0589797	0.00704218	0.000956887	0.700453	0.000159782	0.700402
12TKN08-2-G1-4-2	12TKN08	Manfred	3730	Nov23run3	0.958556	0.0589643	0.00704033	0.000550791	0.700538	0.000122288	0.700508
12TKN08-2-G1-x	12TKN08	Manfred	3730	Nov23run3	0.898872	0.0588291	0.0070242	0.0005907	0.70042	0.00016977	0.700388
12TKN08-2-G1-2	12TKN08	Manfred	3730	Nov23run3	0.953307	0.0586566	0.0070036	0.000937327	0.700565	0.000134582	0.700515
12TKN08-2-G2-1	12TKN08	Manfred	3730	Nov23run3	0.936396	0.0588403	0.00702553	0.000573047	0.700799	0.000136405	0.700768
12TKN08-2-G2-2-2	12TKN08	Manfred	3730	Nov23run3	0.97353	0.0589908	0.0070435	0.000496154	0.70043	0.000141654	0.700403
12TKN08-2-G2-2	12TKN08	Manfred	3730	Nov23run3	1.12954	0.0587648	0.00701651	0.00209763	0.700596	0.000111454	0.700484
12TKN08-2-G2-3	12TKN08	Manfred	3730	Nov23run3	0.993427	0.0586449	0.0070022	0.000524987	0.70062	0.000134591	0.700591
12TKN08-2-G2-9	12TKN08	Manfred	3730	Nov23run3	0.950592	0.0588733	0.00702948	0.000481408	0.700465	0.00014023	0.700439
12TKN08-2-G2-6	12TKN08	Manfred	3730	Nov23run3	0.993554	0.058786	0.00701905	0.000637623	0.700576	0.000127553	0.700542
12TKN08-2-G3-1	12TKN08	Manfred	3730	Nov23run3	0.936387	0.058841	0.00702561	0.000207045	0.700726	0.00013846	0.700715
12TKN08-2-G3-2-1	12TKN08	Manfred	3730	Nov23run3	0.924313	0.05881	0.00702191	0.000364802	0.700644	0.000123929	0.700625
12TKN08-2-G3-5	12TKN08	Manfred	3730	Nov23run3	0.9193	0.0586914	0.00700776	0.000588535	0.700614	0.000145753	0.700583
12TKN08-2-G3-4	12TKN08	Manfred	3730	Nov23run3	0.998405	0.0588786	0.0070301	0.000462401	0.700707	0.000218702	0.700683
12TKN08-2-G3-2-2	12TKN08	Manfred	3730	Nov23run3	0.974971	0.0587981	0.00702049	0.000414111	0.700731	0.000151172	0.700709
12TKN08-2-G9-3-1	12TKN08	Manfred	3730	Nov23run3	0.928062	0.0588806	0.00703035	0.000319409	0.700538	0.000144791	0.700521
12TKN08-2-G9-3-2	12TKN08	Manfred	3730	Nov23run3	0.964802	0.0587835	0.00701875	0.000318581	0.700482	0.000132909	0.700465
12TKN08-2-G9-2-1	12TKN08	Manfred	3730	Nov23run3	0.9603	0.0587185	0.00701099	0.000308645	0.70042	0.000141863	0.700404
12TKN08-2-G9-2-2	12TKN08	Manfred	3730	Nov23run3	0.977073	0.0587435	0.00701397	0.000560976	0.700651	0.000162917	0.700621
12TKN08-2-G9-1	12TKN08	Manfred	3730	Nov23run3	1.03747	0.0586366	0.00700121	0.000242695	0.70064	0.000108748	0.700627
12TKN08-2-G10-2	12TKN08	Manfred	3730	Nov23run3	0.930714	0.0589982	0.00704439	0.000215316	0.700468	0.000145269	0.700456
12TKN08-2-G10-1	12TKN08	Manfred	3730	Nov23run3	0.990178	0.0589479	0.00703838	0.000352095	0.700415	0.000131979	0.700396
12TKN08-2-G10-3	12TKN08	Manfred	3730	Nov23run3	1.10244	0.0587567	0.00701555	0.00024782	0.700536	0.000163153	0.700523
12TKN08-2-G10-4	12TKN08	Manfred	3730	Nov23run3	0.97983	0.0587241	0.00701165	0.000388098	0.700609	0.000130596	0.700588
12TKN08-2-G13-x1	12TKN08	Manfred	3730	Nov23run3	0.927853	0.0588947	0.00703202	0.000457939	0.700408	0.000145481	0.700383
12TKN08-2-G13-x2	12TKN08	Manfred	3730	Nov23run3	0.969447	0.0586602	0.00700403	0.000423875	0.700356	0.000159339	0.700333
12TKN08-2-G13-2	12TKN08	Manfred	3730	Nov23run3	0.964473	0.0587097	0.00700994	0.00192295	0.700616	0.000161686	0.700513
12TKN08-2-G13-1	12TKN08	Manfred	3730	Nov23run3	0.93707	0.0588057	0.0070214	0.000929188	0.700452	0.00016987	0.700403
12TKN08-2-G13-x3	12TKN08	Manfred	3730	Nov23run3	1.09853	0.0588299	0.00702429	0.000642026	0.700578	0.000121325	0.700543
12TKN08-2-G14-x1	12TKN08	Manfred	3730	Nov23run3	0.896813	0.0588092	0.00702181	0.000204445	0.700493	0.000185314	0.700482
12TKN08-2-G14-x2	12TKN08	Manfred	3730	Nov23run3	0.915884	0.058791	0.00701965	0.000146489	0.700521	0.000149605	0.700513
12TKN08-2-G14-x3	12TKN08	Manfred	3730	Nov23run3	0.931044	0.0587771	0.00701798	0.000268331	0.700486	0.000152596	0.700471
12TKN08-2-Gx-1	12TKN08	Manfred	3730	Nov23run3	0.918602	0.0587598	0.00701592	0.000526301	0.700687	0.000163211	0.700658
12TKN08-2-Gx-2	12TKN08	Manfred	3730	Nov23run3	0.941068	0.0587882	0.00701931	0.000458481	0.70056	0.000180564	0.700536
12TKN08-2-Gx-3	12TKN08	Manfred	3730	Nov23run3	1.0378	0.0587652	0.00701656	0.00063525	0.700761	0.000119537	0.700727
22MBN07-G1-3	22MBN07	Manfred	3730	Nov23run3	0.911001	0.0587407	0.00701364	0.000157477	0.700516	0.000172625	0.700507
22MBN07-G1-1	22MBN07	Manfred	3730	Nov23run3	0.935888	0.0586991	0.00700868	0.000266066	0.700333	0.000162141	0.700319
22MBN07-G1-2-1	22MBN07	Manfred	3730	Nov23run3	0.964745	0.0587572	0.00701561	0.000310252	0.700389	0.000130925	0.700372
22MBN07-G1-2-2	22MBN07	Manfred	3730	Nov23run3	1.06682	0.0586255	0.00699988	0.000949379	0.700455	0.000107969	0.700404
22MBN07-G1-2-3	22MBN07	Manfred	3730	Nov23run3	1.13899	0.0588433	0.00702589	0.000371811	0.700428	0.000111977	0.700408
22MBN07-G2-1	22MBN07	Manfred	3730	Nov23run3	0.935332	0.0588045	0.00702126	0.000340041	0.70013	0.000156128	0.700112
22MBN07-G2-2	22MBN07	Manfred	3730	Nov23run3	0.910631	0.0586938	0.00700804	0.00025595	0.700457	0.000136574	0.700443
22MBN07-G2-2-2	22MBN07	Manfred	3730	Nov23run3	1.00904	0.0587615	0.00701613	0.000374407	0.700427	0.000129866	0.700407
22MBN07-G2-3-1	22MBN07	Manfred	3730	Nov23run3	0.920018	0.0586774	0.00700608	0.000348436	0.700418	0.000156798	0.700399
22MBN07-G2-3-2	22MBN07	Manfred	3730	Nov23run3	0.933879	0.0586998	0.00700876	0.000287843	0.700406	0.000123236	0.700391
22MBN07-G2-4	22MBN07	Manfred	3730	Nov23run3	1.0122	0.0587448	0.00701413	0.000277181	0.700306	0.000131549	0.700291
22MBN07-G2-7	22MBN07	Manfred	3730	Nov23run3	0.931667	0.0587848	0.0070189	0.000251639	0.70021	0.000162521	0.700196
22MBN07-G2-8	22MBN07	Manfred	3730	Nov23run3	0.976691	0.0586438	0.00700207	0.000299328	0.700421	0.00013734	0.700405
22MBN07-G2-8-2	22MBN07	Manfred	3730	Nov23run3	1.10007	0.0588184	0.00702292	0.000296715	0.700454	0.00013958	0.700438
22MBN07-G2-6-1	22MBN07	Manfred	3730	Nov23run3	0.95409	0.0587531	0.00701512	0.000567577	0.700358	0.000143618	0.700328
22MBN07-G2-6-2	22MBN07	Manfred	3730	Nov23run3	0.989085	0.0587979	0.00702047	0.000424741	0.700309	0.00014543	0.700286
22MBN07-G2-x-1	22MBN07	Manfred	3730	Nov23run3	0.94187	0.0586504	0.00700285	0.000257094	0.700452	0.000154818	0.700439
22MBN07-G2-x-2	22MBN07	Manfred	3730	Nov23run3	0.944596	0.058615	0.00699863	0.000360719	0.700444	0.000168166	0.700425
22MBN07-G2-x-3	22MBN07	Manfred	3730	Nov23run3	0.944928	0.0587595	0.00701588	0.000290536	0.700443	0.000169052	0.700427
22MBN07-G2-x-4	22MBN07	Manfred	3730	Nov23run3	0.956961	0.0586844	0.00700692	0.00081997	0.700514	0.000166419	0.70047
22MBN07-G4-2	22MBN07	Manfred	3730	Nov23run3	0.97035	0.0587894	0.00701945	0.000300229	0.700471	0.000136048	0.700455
22MBN07-G4-3	22MBN07	Manfred	3730	Nov23run3	1.0194	0.0588441	0.00702598	0.000312045	0.700355	9.84447e-05	0.700338
22MBN07-G4-1	22MBN07	Manfred	3730	Nov23run3	1.09583	0.0589175	0.00703475	0.000367488	0.700394	0.000127726	0.700374
22MBN07-G4-5	22MBN07	Manfred	3730	Nov23run3	1.08332	0.0589004	0.00703271	0.0003593	0.700492	0.00013185	0.700473
22MBN07-G4-4	22MBN07	Manfred	3730	Nov23run3	1.18302	0.0588129	0.00702225	0.000420852	0.700502	0.000136728	0.700479
22MBN07-G4-x-1	22MBN07	Manfred	3730	Nov23run3	1.02484	0.0588045	0.00702126	0.000304138	0.700454	0.00013038	0.700437
22MBN07-G4-x-2	22MBN07	Manfred	3730	Nov23run3	1.07006	0.0587858	0.00701903	0.000431547	0.700546	0.000130938	0.700523
22MBN07-G4-x-3	22MBN07	Manfred	3730	Nov23run3	1.09138	0.0588974	0.00703235	0.000812628	0.700367	0.00011784	0.700324
22MBN07-G4-x-4	22MBN07	Manfred	3730	Nov23run3	1.10699	0.0587117	0.00701018	0.000398654	0.700586	9.66824e-05	0.700565
22MBN07-G5-1-2	22MBN07	Manfred	3730	Nov23run3	0.998643	0.0587723	0.00701742	0.000303593	0.700337	0.000127447	0.700321
22MBN07-G5-2-2	22MBN07	Manfred	3730	Nov23run3	1.05143	0.0588725	0.00702938	0.000309609	0.700351	0.000136616	0.700335
22MBN07-G5-1-3	22MBN07	Manfred	3730	Nov23run3	1.03568	0.0588592	0.00702779	0.000183866	0.700555	0.000152916	0.700545
22MBN07-G5-2-1	22MBN07	Manfred	3730	Nov23run3	1.17882	0.0589544	0.00703915	0.000529811	0.70045	0.000143927	0.700422
22MBN07-G5-x-1	22MBN07	Manfred	3730	Nov23run3	1.00283	0.0587146	0.00701052	0.000521617	0.70049	0.000147421	0.700462
22MBN07-G5-x-2	22MBN07	Manfred	3730	Nov23run3	1.00031	0.0588476	0.0070264	0.000874277	0.700374	0.000142956	0.700327
22MBN07-G5-1	22MBN07	Manfred	3730	Nov23run3	1.17824	0.0588462	0.00702623	0.000345124	0.700562	0.000137866	0.700543
22MBN07-Gx-1	22MBN07	Manfred	3730	Nov23run3	0.996153	0.0587616	0.00701613	0.000779978	0.700439	0.000126458	0.700398
22MBN07-Gx-2	22MBN07	Manfred	3730	Nov23run3	1.01954	0.0587842	0.00701884	0.000488016	0.700501	0.000138895	0.700475
12TKN08-1-G2-1	12TKN08	Manfred	3730	Nov23run4	1.03541	0.0585195	0.00698723	0.000496911	0.700497	0.000140338	0.70047
12TKN08-1-G2-2	12TKN08	Manfred	3730	Nov23run4	1.00315	0.0588892	0.00703137	0.00149604	0.700578	0.000134728	0.700498
12TKN08-1-G2-3	12TKN08	Manfred	3730	Nov23run4	1.00693	0.0586105	0.00699809	0.000302502	0.700522	0.000157085	0.700506
12TKN08-1-G3-1	12TKN08	Manfred	3730	Nov23run4	1.01805	0.0589052	0.00703328	0.000962026	0.700354	0.000123943	0.700303
12TKN08-1-G3-2	12TKN08	Manfred	3730	Nov23run4	1.00334	0.0589401	0.00703744	0.00151964	0.700367	0.000158363	0.700286
12TKN08-1-G3-3	12TKN08	Manfred	3730	Nov23run4	1.03352	0.0590246	0.00704754	0.00227364	0.700603	0.00014805	0.700481
12TKN08-1-G3-4	12TKN08	Manfred	3730	Nov23run4	0.999124	0.0590442	0.00704988	0.00100873	0.700522	0.000136971	0.700468
12TKN08-1-G3-5	12TKN08	Manfred	3730	Nov23run4	1.04341	0.0587766	0.00701793	0.000389367	0.700492	0.000159279	0.700471
12TKN08-1-G5-1	12TKN08	Manfred	3730	Nov23run4	1.01873	0.0589288	0.0070361	0.000679205	0.700474	0.000123928	0.700438
12TKN08-1-G5-2	12TKN08	Manfred	3730	Nov23run4	1.04491	0.0589443	0.00703795	0.000485568	0.700516	0.000128319	0.70049
12TKN08-1-G5-3	12TKN08	Manfred	3730	Nov23run4	1.04115	0.0586018	0.00699705	0.000701477	0.700419	0.000156766	0.700382
12TKN08-1-G5-4	12TKN08	Manfred	3730	Nov23run4	1.1092	0.0589842	0.00704272	0.000706623	0.700513	0.000110876	0.700475
12TKN08-1-G4-1	12TKN08	Manfred	3730	Nov23run4	0.987659	0.0590525	0.00705087	0.000682207	0.700546	0.000139288	0.70051
12TKN08-1-G4-2	12TKN08	Manfred	3730	Nov23run4	1.05416	0.0590521	0.00705082	0.00100775	0.700574	0.000137905	0.70052
12TKN08-1-G4-3	12TKN08	Manfred	3730	Nov23run4	1.1414	0.0588405	0.00702556	0.000883304	0.70058	0.000107219	0.700532
12TKN08-1-G4-4	12TKN08	Manfred	3730	Nov23run4	1.11635	0.0591118	0.00705794	0.000947775	0.700542	0.000112441	0.700492
12TKN08-1-G4-5	12TKN08	Manfred	3730	Nov23run4	1.04337	0.0589505	0.0070387	0.000649613	0.700566	0.000123058	0.700531
12TKN08-1-G4-6	12TKN08	Manfred	3730	Nov23run4	1.0087	0.0588531	0.00702706	0.000390456	0.70036	0.000147234	0.700339
12TKN08-1-G4-7	12TKN08	Manfred	3730	Nov23run4	1.00218	0.0588355	0.00702496	0.000324755	0.70045	0.000129816	0.700433
12TKN08-1-G4-8	12TKN08	Manfred	3730	Nov23run4	1.06826	0.0588677	0.00702881	0.000650235	0.700469	0.00012987	0.700434
12TKN08-1-G6-1	12TKN08	Manfred	3730	Nov23run4	0.993435	0.0586871	0.00700723	0.000277316	0.700474	0.000142207	0.70046
12TKN08-1-G6-2	12TKN08	Manfred	3730	Nov23run4	1.02615	0.0589497	0.00703859	0.000200045	0.700441	0.000122424	0.70043
12TKN08-1-G6-3	12TKN08	Manfred	3730	Nov23run4	1.04403	0.0588729	0.00702942	0.00024407	0.700521	0.000132958	0.700508
12TKN08-1-G6-4	12TKN08	Manfred	3730	Nov23run4	1.01361	0.0586103	0.00699807	0.000230516	0.700551	0.000135892	0.700539
12TKN08-1-G6-5	12TKN08	Manfred	3730	Nov23run4	1.00729	0.0588945	0.007032	0.000607151	0.700581	0.000143772	0.700548
12TKN08-1-G6-6	12TKN08	Manfred	3730	Nov23run4	1.06202	0.0588123	0.00702219	0.000741286	0.700772	0.000119061	0.700732
14TKN33-3-A1-1-2	14TKN33	Manfred	3730	Nov23run4	0.978962	0.0589996	0.00704455	0.000554757	0.700724	0.000195769	0.700695
14TKN33-3-A1-1	14TKN33	Manfred	3730	Nov23run4	1.01284	0.0591064	0.0070573	0.0011117	0.701073	0.000275161	0.701014
14TKN33-3-A1-4	14TKN33	Manfred	3730	Nov23run4	1.07169	0.059158	0.00706346	0.00162693	0.700958	0.000293606	0.700871
14TKN33-3-A1-5	14TKN33	Manfred	3730	Nov23run4	1.02436	0.0592833	0.00707843	0.00100493	0.700996	0.000239688	0.700942
14TKN33-3-A1-3	14TKN33	Manfred	3730	Nov23run4	1.11286	0.059222	0.00707111	0.00262936	0.700886	0.000170467	0.700745
14TKN33-3-A1-6	14TKN33	Manfred	3730	Nov23run4	0.960972	0.0591443	0.00706183	0.000553855	0.701002	0.000178425	0.700973
14TKN33-3-A1-9	14TKN33	Manfred	3730	Nov23run4	0.956743	0.0591642	0.0070642	0.000199076	0.701159	0.000247083	0.701148
14TKN33-3-A2-3	14TKN33	Manfred	3730	Nov23run4	0.936616	0.0595479	0.00711002	0.000602875	0.700738	0.000142672	0.700706
14TKN33-3-A2-7	14TKN33	Manfred	3730	Nov23run4	0.927942	0.0588439	0.00702596	0.00058037	0.700964	0.000229527	0.700933
14TKN33-3-A2-5	14TKN33	Manfred	3730	Nov23run4	0.928214	0.0588843	0.00703079	0.00042706	0.70095	0.000251994	0.700927
14TKN33-3-A2-11	14TKN33	Manfred	3730	Nov23run4	0.965595	0.0591977	0.0070682	0.000282166	0.700921	0.000234726	0.700906
14TKN33-3-A2-12	14TKN33	Manfred	3730	Nov23run4	0.952644	0.0591778	0.00706583	0.000307037	0.700905	0.00017187	0.700888
14TKN33-3-A2-10	14TKN33	Manfred	3730	Nov23run4	0.984874	0.0591688	0.00706475	0.000361978	0.700891	0.000199267	0.700872
14TKN33-3-A2-8-1	14TKN33	Manfred	3730	Nov23run4	0.961453	0.0590656	0.00705244	0.000441603	0.700929	0.000206379	0.700906
14TKN33-3-A2-8-2	14TKN33	Manfred	3730	Nov23run4	1.01814	0.0592849	0.00707862	0.000601101	0.70085	0.00019388	0.700818
14TKN33-3-A3-2	14TKN33	Manfred	3730	Nov23run4	0.990883	0.0592054	0.00706913	0.000303408	0.700615	0.000250293	0.700598
14TKN33-3-A3-1	14TKN33	Manfred	3730	Nov23run4	1.00653	0.0592307	0.00707215	0.000457804	0.700774	0.000180344	0.70075
14TKN33-3-A3-8	14TKN33	Manfred	3730	Nov23run4	0.971655	0.0590517	0.00705078	0.000667216	0.700839	0.000212737	0.700803
14TKN33-3-A4-2	14TKN33	Manfred	3730	Nov23run4	1.0154	0.0590749	0.00705354	0.000302709	0.700886	0.0001706	0.700869
14TKN33-3-A4-4	14TKN33	Manfred	3730	Nov23run4	1.03467	0.0591369	0.00706094	0.000280424	0.700961	0.000193139	0.700946
14TKN33-3-A4-6	14TKN33	Manfred	3730	Nov23run4	1.11199	0.0591581	0.00706348	0.000739251	0.700743	0.000139918	0.700703
14TKN33-3-A4-7	14TKN33	Manfred	3730	Nov23run4	1.1201	0.0592444	0.00707379	0.00394392	0.700915	0.000151063	0.700704
14TKN33-3-A4-10	14TKN33	Manfred	3730	Nov23run4	1.00195	0.0591732	0.00706528	0.00017987	0.700798	0.000171347	0.700788
14TKN33-3-A1-x-1	14TKN33	Manfred	3730	Nov23run4	1.12744	0.0588192	0.00702301	0.00205502	0.702748	0.000227815	0.702638
14TKN33-3-A1-x-2	14TKN33	Manfred	3730	Nov23run4	1.22513	0.0585048	0.00698548	0.0426126	0.704623	0.00063367	0.702344
14TKN33-3-A1-4-2	14TKN33	Manfred	3730	Nov23run4	1.18722	0.0591242	0.00705943	0.0130165	0.700894	0.000185337	0.700198
21MBY05-1	21MBY05	Windimurra	2813	April24run1	1.11842	0.0585499	0.00699086	0.00198671	0.701011	0.000118772	0.700932
21MBY05-2	21MBY05	Windimurra	2813	April24run1	1.09929	0.0586723	0.00700547	0.00203041	0.700948	0.000131744	0.700866
21MBY05-3	21MBY05	Windimurra	2813	April24run1	1.09362	0.0586269	0.00700005	0.00192516	0.700983	0.000118773	0.700906
21MBY05-4	21MBY05	Windimurra	2813	April24run1	1.14312	0.0587469	0.00701438	0.0018453	0.700986	0.000120078	0.700912
21MBY05-5	21MBY05	Windimurra	2813	April24run1	1.10752	0.0586017	0.00699704	0.00182602	0.701075	0.000111225	0.701002
21MBY05-6	21MBY05	Windimurra	2813	April24run1	1.09259	0.058527	0.00698813	0.00170686	0.700993	0.000114989	0.700925
21MBY05-7	21MBY05	Windimurra	2813	April24run1	1.12779	0.0587318	0.00701258	0.00201571	0.700992	0.000101325	0.700911
21MBY05-8	21MBY05	Windimurra	2813	April24run1	1.10407	0.0586194	0.00699916	0.0018441	0.700915	0.000146095	0.700841
21MBY05-9	21MBY05	Windimurra	2813	April24run1	1.16801	0.0586303	0.00700046	0.00180123	0.700983	0.000115563	0.700911
21MBY05-10	21MBY05	Windimurra	2813	April24run1	1.09737	0.0586454	0.00700226	0.00158771	0.700918	0.000140344	0.700854
21MBY05-11	21MBY05	Windimurra	2813	April24run1	1.12436	0.0586157	0.00699871	0.00162248	0.700866	0.00013677	0.700801
21MBY05-12	21MBY05	Windimurra	2813	April24run1	1.10807	0.0584795	0.00698245	0.00184158	0.700981	0.000160307	0.700908
21MBY05-13	21MBY05	Windimurra	2813	April24run1	1.10019	0.0587341	0.00701285	0.00180607	0.700903	0.000141754	0.700831
21MBY05-14	21MBY05	Windimurra	2813	April24run1	1.07911	0.0586639	0.00700447	0.0016922	0.700945	0.000147734	0.700877
21MBY05-15	21MBY05	Windimurra	2813	April24run1	1.12111	0.0585405	0.00698973	0.00154575	0.701007	0.000121616	0.700945
21MBY05-16	21MBY05	Windimurra	2813	April24run1	1.03923	0.0586905	0.00700764	0.00190847	0.700973	0.000138775	0.700896
21MBY05-17	21MBY05	Windimurra	2813	April24run1	1.05431	0.0585674	0.00699294	0.0018369	0.700833	0.000139271	0.700759
21MBY05-18	21MBY05	Windimurra	2813	April24run1	1.05408	0.0585473	0.00699055	0.00177594	0.701003	0.000147235	0.700932
21MBY05-19	21MBY05	Windimurra	2813	April24run1	1.09273	0.0585645	0.0069926	0.00191801	0.700935	0.000117759	0.700859
21MBY05-20	21MBY05	Windimurra	2813	April24run1	1.06116	0.0585214	0.00698746	0.00182498	0.701006	0.000132068	0.700932
21MBY05-21	21MBY05	Windimurra	2813	April24run1	1.12889	0.0585548	0.00699145	0.00184408	0.700984	0.000147625	0.70091
248028-G1-1	248028	Windimurra	2813	Nov23run2	1.42482	0.057566	0.00687338	0.00448848	0.701022	0.000113593	0.700842
248028-G1-2	248028	Windimurra	2813	Nov23run2	1.51535	0.0575167	0.00686749	0.00262974	0.701156	9.7205e-05	0.701051
248028-G1-3	248028	Windimurra	2813	Nov23run2	1.52535	0.0576612	0.00688475	0.0018994	0.701045	0.000108714	0.700969
248028-G1-4	248028	Windimurra	2813	Nov23run2	1.56473	0.0575504	0.00687152	0.00180278	0.701007	9.94061e-05	0.700934
248028-G1-5	248028	Windimurra	2813	Nov23run2	1.45577	0.0575322	0.00686935	0.00137434	0.701005	9.28262e-05	0.70095
248028-G1-6	248028	Windimurra	2813	Nov23run2	1.43746	0.0574804	0.00686316	0.00279137	0.701102	8.7563e-05	0.70099
248028-G2-1	248028	Windimurra	2813	Nov23run2	1.3882	0.0574935	0.00686472	0.00362816	0.701102	9.45423e-05	0.700957
248028-G2-2	248028	Windimurra	2813	Nov23run2	1.39132	0.0575737	0.0068743	0.00191937	0.701044	0.00010726	0.700967
248028-G2-3	248028	Windimurra	2813	Nov23run2	1.47896	0.0574712	0.00686206	0.00209761	0.701003	0.000101117	0.700919
248028-G2-4	248028	Windimurra	2813	Nov23run2	1.53014	0.0575073	0.00686637	0.00323865	0.701086	0.000103802	0.700956
248028-G2-5	248028	Windimurra	2813	Nov23run2	1.38865	0.0576	0.00687744	0.0047223	0.701139	0.000119611	0.70095
248028-G3-1	248028	Windimurra	2813	Nov23run2	1.48749	0.0574668	0.00686154	0.00361019	0.701148	0.000114115	0.701004
248028-G3-2	248028	Windimurra	2813	Nov23run2	1.58381	0.057554	0.00687195	0.0021356	0.701003	8.2739e-05	0.700918
248028-G3-3	248028	Windimurra	2813	Nov23run2	1.50279	0.0576047	0.006878	0.00184027	0.70099	0.000112524	0.700916
248028-G3-4	248028	Windimurra	2813	Nov23run2	1.48137	0.0575906	0.00687631	0.00425374	0.701017	0.00010075	0.700847
248028-G3-5	248028	Windimurra	2813	Nov23run2	1.56515	0.0575093	0.00686662	0.00392262	0.701087	0.000103768	0.70093
248028-G3-6	248028	Windimurra	2813	Nov23run2	1.48065	0.057551	0.00687159	0.00749077	0.701271	0.000104329	0.700971
248028-G4-1	248028	Windimurra	2813	Nov23run2	1.39806	0.0575157	0.00686737	0.00608991	0.701224	0.000114755	0.70098
248028-G4-2	248028	Windimurra	2813	Nov23run2	1.45839	0.0576427	0.00688254	0.00491697	0.701224	0.000111846	0.701027
248028-G4-3	248028	Windimurra	2813	Nov23run2	1.43809	0.0575451	0.00687088	0.00363972	0.701095	9.75308e-05	0.700949
248028-G4-4	248028	Windimurra	2813	Nov23run2	1.40491	0.0575726	0.00687417	0.00448457	0.701245	0.000102544	0.701065
248028-G4-5	248028	Windimurra	2813	Nov23run2	1.38838	0.0574843	0.00686363	0.00453811	0.701132	9.67538e-05	0.70095
248028-G4-6	248028	Windimurra	2813	Nov23run2	1.43554	0.0575181	0.00686766	0.00212353	0.701086	0.00010648	0.701001
248028-G5-1	248028	Windimurra	2813	Nov23run2	1.37343	0.0575081	0.00686646	0.00235922	0.701051	0.000111342	0.700957
248028-G5-2	248028	Windimurra	2813	Nov23run2	1.37387	0.057606	0.00687816	0.00192478	0.701081	0.000124072	0.701003
248028-G5-3	248028	Windimurra	2813	Nov23run2	1.3924	0.0574371	0.00685799	0.00174235	0.700925	0.000114076	0.700855
248028-G5-4	248028	Windimurra	2813	Nov23run2	1.38177	0.057488	0.00686406	0.00309796	0.70107	0.000121779	0.700946
21MBY05-G1-3	21MBY05	Windimurra	2813	Nov23run3	0.928717	0.059278	0.00707779	0.00155247	0.700816	0.000166051	0.700754
21MBY05-G1-1	21MBY05	Windimurra	2813	Nov23run3	0.961088	0.0593075	0.00708132	0.00158283	0.701046	0.000157523	0.700982
21MBY05-G1-2	21MBY05	Windimurra	2813	Nov23run3	0.958152	0.0592366	0.00707285	0.00163025	0.70085	0.000149441	0.700785
21MBY05-G1-6	21MBY05	Windimurra	2813	Nov23run3	0.975032	0.0592414	0.00707342	0.00162195	0.701032	0.000143266	0.700967
21MBY05-G1-5	21MBY05	Windimurra	2813	Nov23run3	0.936355	0.0590151	0.00704641	0.00195933	0.700961	0.000140496	0.700883
21MBY05-G1-4	21MBY05	Windimurra	2813	Nov23run3	0.934631	0.0592722	0.0070771	0.00177675	0.70103	0.000198618	0.700958
21MBY05-G1-5-2	21MBY05	Windimurra	2813	Nov23run3	0.964374	0.0591804	0.00706614	0.00141029	0.700851	0.000135369	0.700794
21MBY05-G3-6	21MBY05	Windimurra	2813	Nov23run3	0.936238	0.0592326	0.00707237	0.00205102	0.700996	0.000112716	0.700914
21MBY05-G3-5	21MBY05	Windimurra	2813	Nov23run3	0.943184	0.0591207	0.00705901	0.00166362	0.701035	0.000130484	0.700968
21MBY05-G3-3	21MBY05	Windimurra	2813	Nov23run3	0.942678	0.0593075	0.00708131	0.00172333	0.700967	0.000172865	0.700898
21MBY05-G3-4	21MBY05	Windimurra	2813	Nov23run3	0.940347	0.0591373	0.007061	0.00187274	0.70111	0.00014446	0.701035
21MBY05-G3-7	21MBY05	Windimurra	2813	Nov23run3	0.931537	0.0592386	0.00707309	0.00160648	0.701007	0.000154985	0.700943
21MBY05-G3-8	21MBY05	Windimurra	2813	Nov23run3	0.964642	0.0592427	0.00707358	0.00156695	0.701139	0.00016993	0.701076
21MBY05-G3-9	21MBY05	Windimurra	2813	Nov23run3	0.945112	0.0589655	0.00704048	0.00200863	0.70102	0.000136738	0.70094
21MBY05-G3-10	21MBY05	Windimurra	2813	Nov23run3	0.947989	0.059128	0.00705989	0.00153909	0.700853	0.00015436	0.700792
21MBY05-G4-4	21MBY05	Windimurra	2813	Nov23run3	0.920429	0.0592158	0.00707036	0.00164291	0.70089	0.00014066	0.700825
21MBY05-G4-6	21MBY05	Windimurra	2813	Nov23run3	0.926707	0.0592051	0.00706908	0.00163943	0.700936	0.00015614	0.70087
21MBY05-G4-7	21MBY05	Windimurra	2813	Nov23run3	0.965387	0.0591748	0.00706547	0.00176042	0.700913	0.000158192	0.700842
21MBY05-G4-5	21MBY05	Windimurra	2813	Nov23run3	0.930436	0.0590638	0.00705222	0.00176834	0.70106	0.000176097	0.700989
21MBY05-G4-3	21MBY05	Windimurra	2813	Nov23run3	0.951069	0.0592335	0.00707248	0.00149416	0.700893	0.000149716	0.700833
21MBY05-G6-2	21MBY05	Windimurra	2813	Nov23run3	0.935319	0.0591739	0.00706536	0.00171552	0.700996	0.000143949	0.700928
21MBY05-G6-1	21MBY05	Windimurra	2813	Nov23run3	0.984729	0.0591774	0.00706578	0.00174287	0.700879	0.000127017	0.700809
21MBY05-G6-4	21MBY05	Windimurra	2813	Nov23run3	0.942638	0.0591942	0.00706779	0.00161249	0.700967	0.000123319	0.700902
21MBY05-G6-5	21MBY05	Windimurra	2813	Nov23run3	0.970689	0.0592319	0.00707229	0.00164541	0.70084	0.000160895	0.700774
21MBY05-G6-3	21MBY05	Windimurra	2813	Nov23run3	0.979914	0.0591705	0.00706496	0.00179868	0.701005	0.000129392	0.700933
21MBY05-G5-1	21MBY05	Windimurra	2813	Nov23run3	0.942262	0.0592641	0.00707613	0.00153097	0.701129	0.000136672	0.701068
21MBY05-G5-2-1	21MBY05	Windimurra	2813	Nov23run3	0.976867	0.0591616	0.00706389	0.00155795	0.700808	0.000173998	0.700745
21MBY05-G5-2-2	21MBY05	Windimurra	2813	Nov23run3	1.05508	0.0589439	0.00703791	0.00177785	0.700826	0.000159753	0.700754
21MBY05-G1-x-1	21MBY05	Windimurra	2813	Nov23run3	0.926591	0.0591557	0.0070632	0.00142323	0.700862	0.000128505	0.700805
21MBY05-G1-x-2	21MBY05	Windimurra	2813	Nov23run3	0.955944	0.0592243	0.00707138	0.00142098	0.700915	0.000162088	0.700858
21MBY05-G1-x-3	21MBY05	Windimurra	2813	Nov23run3	1.08869	0.0592245	0.00707141	0.00178606	0.70093	0.000152207	0.700858
21MBY05-G1-x-4	21MBY05	Windimurra	2813	Nov23run3	1.15657	0.0592491	0.00707434	0.00180733	0.700971	0.000122649	0.700899
21MBY03-G7-1	21MBY03	Windimurra	2813	Nov23run4	0.925691	0.0592461	0.00707398	0.00132945	0.701028	0.000150916	0.700975
21MBY03-G7-2	21MBY03	Windimurra	2813	Nov23run4	0.967497	0.0592619	0.00707587	0.00136735	0.701081	0.000153904	0.701027
21MBY03-G7-3	21MBY03	Windimurra	2813	Nov23run4	0.933096	0.0591677	0.00706462	0.00126449	0.701133	0.000146138	0.701083
21MBY03-G1-1	21MBY03	Windimurra	2813	Nov23run4	0.957664	0.0592534	0.00707486	0.00137492	0.701031	0.000165082	0.700976
21MBY03-G1-3-1	21MBY03	Windimurra	2813	Nov23run4	0.996951	0.0590658	0.00705246	0.0018025	0.701098	0.000132854	0.701026
21MBY03-G1-3-2	21MBY03	Windimurra	2813	Nov23run4	1.02337	0.0591006	0.00705661	0.00337498	0.701187	0.000156613	0.701052
21MBY03-G8-2	21MBY03	Windimurra	2813	Nov23run4	0.97089	0.059133	0.00706048	0.0014193	0.700832	0.00014934	0.700775
21MBY03-G8-3	21MBY03	Windimurra	2813	Nov23run4	0.986975	0.0590153	0.00704642	0.00172628	0.701027	0.000117025	0.700958
21MBY03-G8-4	21MBY03	Windimurra	2813	Nov23run4	0.966583	0.0593549	0.00708698	0.00156309	0.700957	0.000151646	0.700894
21MBY03-G8-1	21MBY03	Windimurra	2813	Nov23run4	1.05313	0.0591161	0.00705846	0.00154158	0.701063	0.000135952	0.701001
21MBY03-G9-3	21MBY03	Windimurra	2813	Nov23run4	0.98598	0.0590339	0.00704865	0.0010913	0.700961	0.000119038	0.700917
21MBY03-G9-2	21MBY03	Windimurra	2813	Nov23run4	1.01394	0.0591686	0.00706473	0.00123647	0.700937	0.00013807	0.700888
21MBY03-G9-1	21MBY03	Windimurra	2813	Nov23run4	1.03103	0.0590597	0.00705173	0.00137548	0.700859	0.000150127	0.700804
21MBY03-G10-3	21MBY03	Windimurra	2813	Nov23run4	1.00933	0.0592926	0.00707954	0.000836949	0.700745	0.00014019	0.700711
21MBY03-G10-1	21MBY03	Windimurra	2813	Nov23run4	0.992474	0.0592423	0.00707353	0.00154845	0.700876	0.000161561	0.700814
21MBY03-G10-2	21MBY03	Windimurra	2813	Nov23run4	1.02469	0.0591661	0.00706443	0.001444	0.70107	0.000138268	0.701012
21MBY03-G10-4	21MBY03	Windimurra	2813	Nov23run4	1.0341	0.0592282	0.00707185	0.00142861	0.700842	0.000133526	0.700785
21MBY03-G12-1	21MBY03	Windimurra	2813	Nov23run4	1.01499	0.0590227	0.00704731	0.00141658	0.701013	0.000131322	0.700956
21MBY03-G12-3	21MBY03	Windimurra	2813	Nov23run4	0.993946	0.0591811	0.00706622	0.00139207	0.700944	0.000149515	0.700888
21MBY03-G12-4	21MBY03	Windimurra	2813	Nov23run4	1.0322	0.0592178	0.0070706	0.00131487	0.700953	0.000133002	0.700901
21MBY03-G12-5	21MBY03	Windimurra	2813	Nov23run4	1.0563	0.0592531	0.00707482	0.00103973	0.700962	0.000127356	0.70092
21MBY03-G14-4	21MBY03	Windimurra	2813	Nov23run4	0.952303	0.0592406	0.00707333	0.00149523	0.700926	0.000156846	0.700866
21MBY03-G14-1	21MBY03	Windimurra	2813	Nov23run4	0.96047	0.0592355	0.00707272	0.00158276	0.700882	0.000144089	0.700819
21MBY03-G14-3	21MBY03	Windimurra	2813	Nov23run4	0.96127	0.0593666	0.00708838	0.00150633	0.700998	0.000166939	0.700938
21MBY03-G14-6	21MBY03	Windimurra	2813	Nov23run4	0.945409	0.0591699	0.00706488	0.00166314	0.700995	0.000126611	0.700928
21MBY03-G14-5	21MBY03	Windimurra	2813	Nov23run4	0.955522	0.0590869	0.00705498	0.00172003	0.700801	0.000133931	0.700732
21MBY03-G3-1	21MBY03	Windimurra	2813	Nov23run4	0.944957	0.0591488	0.00706236	0.00157419	0.700975	0.000154467	0.700912
21MBY03-G3-3	21MBY03	Windimurra	2813	Nov23run4	0.950771	0.059103	0.00705689	0.00165099	0.701005	0.000142867	0.700939
21MBY03-G3-2	21MBY03	Windimurra	2813	Nov23run4	0.936855	0.0589914	0.00704358	0.00154589	0.700989	0.000129528	0.700927
21MBY07-G11-1	21MBY07	Windimurra	2813	Nov23run4	1.12519	0.0586313	0.00700058	0.00153378	0.70102	0.000123779	0.700958
21MBY07-G11-5	21MBY07	Windimurra	2813	Nov23run4	1.14318	0.0585856	0.00699512	0.0022804	0.701107	0.000118428	0.701016
21MBY07-G11-4	21MBY07	Windimurra	2813	Nov23run4	1.14983	0.058713	0.00701033	0.00271729	0.701082	0.000145716	0.700973
21MBY07-G11-6	21MBY07	Windimurra	2813	Nov23run4	1.1647	0.0585258	0.00698797	0.00618264	0.701289	9.18292e-05	0.701041
21MBY07-G11-3	21MBY07	Windimurra	2813	Nov23run4	1.14911	0.0587875	0.00701923	0.00152863	0.700997	0.000124715	0.700935
21MBY07-G11-2	21MBY07	Windimurra	2813	Nov23run4	1.22097	0.0587263	0.00701192	0.0012558	0.700885	0.000110392	0.700834
21MBY07-G11-1	21MBY07	Windimurra	2813	Nov23run4	1.14644	0.0585264	0.00698806	0.0021371	0.70109	0.000139396	0.701004
21MBY07-G11-2	21MBY07	Windimurra	2813	Nov23run4	1.21939	0.0585035	0.00698531	0.00489929	0.701054	0.00010042	0.700858
21MBY07-G13-4	21MBY07	Windimurra	2813	Nov23run4	1.19781	0.05859	0.00699564	0.00313413	0.700975	0.000125677	0.700849
21MBY07-G13-2	21MBY07	Windimurra	2813	Nov23run4	1.22464	0.0584807	0.0069826	0.00398517	0.701087	0.000120836	0.700927
21MBY07-G13-1	21MBY07	Windimurra	2813	Nov23run4	1.19624	0.0585133	0.00698649	0.00339148	0.701241	0.00013281	0.701105
21MBY07-G13-3	21MBY07	Windimurra	2813	Nov23run4	1.19691	0.0584531	0.0069793	0.00258049	0.701126	0.000115639	0.701023
21MBY07-G13-5	21MBY07	Windimurra	2813	Nov23run4	1.18523	0.0586698	0.00700518	0.00218443	0.701043	0.000132141	0.700955
21MBY07-G13-6	21MBY07	Windimurra	2813	Nov23run4	1.21609	0.0584916	0.0069839	0.00259836	0.70107	0.000110966	0.700965
21MBY07-G15-1	21MBY07	Windimurra	2813	Nov23run4	1.15227	0.0585314	0.00698864	0.00388393	0.701124	0.000141812	0.700968
21MBY07-G15-2	21MBY07	Windimurra	2813	Nov23run4	1.15579	0.0585001	0.00698491	0.00318683	0.700973	0.000115312	0.700845
21MBY07-G15-3	21MBY07	Windimurra	2813	Nov23run4	1.19281	0.0585134	0.0069865	0.00449385	0.701109	0.000130893	0.700929
21MBY07-G15-4	21MBY07	Windimurra	2813	Nov23run4	1.18746	0.0585268	0.0069881	0.00365484	0.700928	0.000120982	0.700781
21MBY07-G14-1	21MBY07	Windimurra	2813	Nov23run4	1.17369	0.0586053	0.00699747	0.0022408	0.701125	0.000147899	0.701035
21MBY07-G14-2	21MBY07	Windimurra	2813	Nov23run4	1.16393	0.0585094	0.00698602	0.00206834	0.701028	0.000127906	0.700946
21MBY07-G14-3	21MBY07	Windimurra	2813	Nov23run4	1.17111	0.0586463	0.00700236	0.00244635	0.700987	0.000115951	0.700889
21MBY07-G10-1	21MBY07	Windimurra	2813	Nov23run4	1.143	0.0586055	0.00699749	0.00221847	0.700928	0.000177122	0.700839
21MBY07-G10-3	21MBY07	Windimurra	2813	Nov23run4	1.13446	0.0585646	0.00699262	0.00215185	0.700917	0.000136407	0.700831
21MBY07-G10-2	21MBY07	Windimurra	2813	Nov23run4	1.16666	0.0585093	0.00698601	0.00287217	0.701047	0.000132243	0.700932
21MBY07-G9-2	21MBY07	Windimurra	2813	Nov23run4	1.15061	0.0586482	0.00700259	0.00337763	0.700992	0.000132097	0.700856
21MBY07-G9-3	21MBY07	Windimurra	2813	Nov23run4	1.13993	0.058495	0.0069843	0.00447902	0.701121	0.000125344	0.700941
21MBY07-G9-1	21MBY07	Windimurra	2813	Nov23run4	1.14514	0.0585428	0.00699001	0.0040041	0.701049	0.000124032	0.700889
21MBY07-G9-5	21MBY07	Windimurra	2813	Nov23run4	1.12197	0.058577	0.00699409	0.0037774	0.70097	0.000140282	0.700818
21MBY07-G9-4	21MBY07	Windimurra	2813	Nov23run4	1.10482	0.0585653	0.0069927	0.00494938	0.701201	0.000141453	0.701003
21MBY07-G16-1	21MBY07	Windimurra	2813	Nov23run4	1.15057	0.058646	0.00700233	0.00264299	0.700979	0.000126225	0.700873
21MBY07-G16-3	21MBY07	Windimurra	2813	Nov23run4	1.19437	0.0585645	0.0069926	0.00325331	0.701023	0.000118523	0.700893
21MBY07-G8-1	21MBY07	Windimurra	2813	Nov23run4	1.17642	0.0584682	0.0069811	0.00303944	0.70107	0.000131116	0.700948
21MBY07-G8-2	21MBY07	Windimurra	2813	Nov23run4	1.20809	0.0585387	0.00698953	0.00277368	0.701046	0.000134381	0.700934
21MBY07-G7-5	21MBY07	Windimurra	2813	Nov23run4	1.16289	0.0585839	0.00699492	0.00275785	0.701001	0.000116055	0.70089
21MBY07-G7-4	21MBY07	Windimurra	2813	Nov23run4	1.15023	0.05869	0.00700759	0.00310254	0.701058	0.000126985	0.700934
21MBY07-G7-3	21MBY07	Windimurra	2813	Nov23run4	1.11762	0.0587714	0.0070173	0.00188401	0.700862	0.000117885	0.700787
21MBY07-G7-1	21MBY07	Windimurra	2813	Nov23run4	1.15026	0.0585141	0.00698659	0.00493935	0.701277	0.000157977	0.701079
21MBY04-1	21MBY04	Windimurra	2813	Nov23run6	0.817303	0.059191	0.00706741	0.000401476	0.70093	0.000176455	0.700914
21MBY04-2	21MBY04	Windimurra	2813	Nov23run6	0.823649	0.0589742	0.00704152	0.000770204	0.700837	0.000156993	0.700806
21MBY04-3	21MBY04	Windimurra	2813	Nov23run6	0.81591	0.0590015	0.00704478	0.00108873	0.700878	0.000168336	0.700835
21MBY04-4	21MBY04	Windimurra	2813	Nov23run6	0.80639	0.0592156	0.00707034	0.000879875	0.700837	0.000174576	0.700802
21MBY04-5	21MBY04	Windimurra	2813	Nov23run6	0.794401	0.0591741	0.00706539	0.000799944	0.700981	0.00018842	0.700949
21MBY04-6	21MBY04	Windimurra	2813	Nov23run6	0.810877	0.0593286	0.00708384	0.00070414	0.700944	0.000173769	0.700915
21MBY04-7	21MBY04	Windimurra	2813	Nov23run6	0.783726	0.0592285	0.00707189	0.000401024	0.700936	0.000174699	0.70092
21MBY04-8	21MBY04	Windimurra	2813	Nov23run6	0.795965	0.0592124	0.00706996	0.000545441	0.70094	0.000183954	0.700918
21MBY04-9	21MBY04	Windimurra	2813	Nov23run6	0.778666	0.0592122	0.00706993	0.000544656	0.701009	0.000169108	0.700987
21MBY04-10	21MBY04	Windimurra	2813	Nov23run6	0.778851	0.0593224	0.0070831	0.00112513	0.700969	0.000150875	0.700924
21MBY04-11	21MBY04	Windimurra	2813	Nov23run6	0.818741	0.0590759	0.00705367	0.000588405	0.701062	0.00016186	0.701039
21MBY04-12	21MBY04	Windimurra	2813	Nov23run6	0.837073	0.059217	0.00707051	0.000617488	0.700844	0.000143786	0.700819
21MBY04-13	21MBY04	Windimurra	2813	Nov23run6	0.800485	0.0592314	0.00707223	0.000582223	0.700738	0.000178381	0.700714
21MBY04-14	21MBY04	Windimurra	2813	Nov23run6	0.809617	0.0593782	0.00708976	0.000524579	0.700841	0.000154812	0.70082
21MBY04-15	21MBY04	Windimurra	2813	Nov23run6	0.805351	0.0592272	0.00707173	0.000704875	0.700923	0.000185522	0.700894
21MBY04-16	21MBY04	Windimurra	2813	Nov23run6	0.798659	0.0590971	0.0070562	0.000657344	0.700759	0.000184072	0.700732
21MBY04-17	21MBY04	Windimurra	2813	Nov23run6	0.800816	0.0591564	0.00706328	0.000595268	0.700847	0.000167956	0.700823
21MBY04-18	21MBY04	Windimurra	2813	Nov23run6	0.814107	0.0591821	0.00706634	0.000441633	0.700962	0.000152303	0.700944
21MBY04-19	21MBY04	Windimurra	2813	Nov23run6	0.799457	0.0590351	0.00704879	0.00066772	0.700831	0.000152763	0.700804
21MBY04-20	21MBY04	Windimurra	2813	Nov23run6	0.756886	0.0592192	0.00707077	0.000700618	0.701017	0.000152673	0.700989
21MBY04-21	21MBY04	Windimurra	2813	Nov23run6	0.763103	0.0591992	0.00706839	0.00100538	0.701024	0.000215066	0.700984
22MBN07-G2-alt-6	22MBN07	Manfred	3730	Nov23run3	0.99346	0.0592049	0.00706907	0.00489	0.7006	0.00017	0.700342		Altered domains (Fig 1)
22MBN07-G2-alt-7	22MBN07	Manfred	3730	Nov23run3	1.01294	0.0588728	0.00702941	0.02409	0.70116	0.00015	0.69987		Altered domains (Fig 1)
22MBN07-G2-alt-8	22MBN07	Manfred	3730	Nov23run3	1.52459	0.0587163	0.00701073	0.03118	0.70564	0.00021	0.703968		Altered domains (Fig 1)
22MBN07-G2-alt-9	22MBN07	Manfred	3730	Nov23run3	1.0804	0.0593538	0.00708685	0.04659	0.70156	0.00018	0.699064		Altered domains (Fig 1)
22MBN07-G2-alt-10	22MBN07	Manfred	3730	Nov23run3	0.85236	0.0588981	0.00703244	0.10732	0.70315	0.00037	0.697413		Altered domains (Fig 1)

## Sheet: 3. Sr LA-ICPMS summary
Intrusion	Craton	Locality	Sample	Sample type	Preservation state	Age Ma	Sr ppm mean	An% mean	N included/all analyses	Comment	87Sr/86Sr wt. mean	± 95% C.I.	MSWD	87Rb/86Sr mean	87Sr/86Sri wt. mean	± 95% C.I.	MSWD
Manfred	Yilgarn	Type locality	12N8mc	megacryst (leucogabbro)	upper amphibolite, partially altered	3730	180	79.4762	35/459	best preserved areas (map) - used as Manfred Complex best-certainty initial 87Sr/86Sr	0.700115	1.7e-05	1.1	0.0007	0.70005	1.7e-06	0.4
Manfred	Yilgarn	Type locality	12N8mc	megacryst (leucogabbro)	upper amphibolite, partially altered	3730	180	79.4762	439/459	all analyses (map)	0.700305	4.89204e-06	25.5895	0.00402371	0.700152	4.89204e-06	14.6489
Manfred	Yilgarn	Type locality	12TKN08	leucogabbro	upper amphibolite, partially altered	3730	180	73.5397	118/119		0.700576	1.2954e-05	4.16469	0.00063824	0.700542	1.2954e-05	3.88894
Manfred	Yilgarn	Type locality	13TKN10	leucogabbro	upper amphibolite, partially altered	3730	190	73.3486	109/111		0.700373	1.07989e-05	12.9286	0.000936587	0.700323	1.07989e-05	12.1746
Manfred	Yilgarn	Type locality	14TKN33	anorthosite	upper amphibolite, partially altered	3730	174	77.125	24/26		0.700871	3.92328e-05	1.28522	0.001299	0.700795	3.92328e-05	3.32392
Manfred	Yilgarn	Type locality	22MBN07	leucogabbro	upper amphibolite, partially altered	3730	185	73.2895	38/38		0.700427	2.18549e-05	1.78585	0.000409209	0.700405	2.18549e-05	1.78569
Fiskenæsset	North Atlantic	Majorqap Qava	151033	megacryst (leucogabbro)	granulite facies, partially recrystallised	2936	50	87.95	20/20		0.701321	6.56998e-05	1.17477	0.0002	0.701306	6.56998e-05	0.969979
Fiskenæsset	North Atlantic	Majorqap Qava	206620	megacryst (leucogabbro)	granulite facies, partially recrystallised	2936	80	87.8571	21/22		0.70127	6.20043e-05	1.90309	0.0004	0.701246	6.20043e-05	1.7523
Fiskenæsset	North Atlantic	Majorqap Qava	F180208	leucogabbro	granulite facies, partially recrystallised	2936	117	85.9444	36/36		0.70151	3.49668e-05	2.99135	0.000139773	0.701504	3.49668e-05	2.88242
Windimurra	Yilgarn	Lower zone	21MBY03	anorthosite	excellent	2813	193	80.3448	29/29		0.700971	2.61556e-05	1.9725	0.00150438	0.700911	2.61556e-05	1.73894
Windimurra	Yilgarn	Lower zone	21MBY04	megacryst (leucogabbro)	excellent	2813	160	83.7619	21/21		0.700909	3.65762e-05	1.07199	0.00068315	0.700881	3.65762e-05	1.07251
Windimurra	Yilgarn	Lower zone	21MBY05	gabbronorite	excellent	2813	179	80.9057	53/53		0.700962	1.89539e-05	1.18575	0.00173351	0.700892	1.89539e-05	1.13475
Windimurra	Yilgarn	(Upper) lower zone	21MBY07	troctolite	excellent	2813	222	74.3514	37/37		0.701052	2.05883e-05	2.63386	0.00309749	0.700925	2.05883e-05	1.58451
Windimurra	Yilgarn	Upper zone	248028	olivine gabbro	excellent	2813	300	55.4815	27/27		0.701086	1.99958e-05	2.58714	0.0032875	0.700956	1.99958e-05	1.04368
Standard	Sr ppm mean	N	87Sr/86Sr mean	± 2SD	MSWD	Reference value	± 2SD	Method	Reference
AMNH	647	151	0.704373	5.06494e-05	1.46842	0.704365	1.5e-05	TIMS	Mulder et al. (2023)
BDL1	2836	30	0.705321	5.12311e-05	1.88338	0.70534	5e-05	TIMS/MC-ICP-MS	Xu et al. (2022)
BDL2	2377	40	0.705311	4.78244e-05	1.75523	0.70533	4e-05	TIMS/MC-ICP-MS	Xu et al. (2022)
BDL3	2740	57	0.705319	4.51873e-05	1.48082	0.70534	4e-05	TIMS/MC-ICP-MS	Xu et al. (2022)
G29958	1611	121	0.707542	2.81257e-05	1.94596	0.707547	1.5e-05	TIMS	Mulder et al. (2023)
Hrappsey	243	120	0.70317	8.87053e-05	1.48459	0.703168	1.8e-05	MC-ICP-MS	Mulder et al. (2023)
LC3	582	121	0.703643	7.3887e-05	1.31204	0.703646	1.2e-05	TIMS	This study

## Sheet: 4. Sr TIMS
Intrusion	Sample	Analysis	Age Ma	An% mean	87Sr/86Sr	± 2SE	Sr ppm	Rb ppm	87Rb/86Sr	87Sr/86Sri	± 2SE	Comment
Manfred	13TKN10	N10-1	3730	73.3	0.700562	1.9e-05	160.352	0.845773	0.0145216	0.699785	1.9e-05	late addition of Rb - overcorrection of initial 87Sr/86Sr, resulting in scatter and unrealistically low "presolar" overcorrected values.
Manfred	13TKN10	N10-2	3730	73.3	0.700583	1.7e-05	174.758	0.546984	0.00861734	0.700122	1.7e-05
Manfred	13TKN10	N10-3	3730	73.3	0.700687	1.6e-05	213.582	0.807001	0.0104027	0.70013	1.6e-05
Manfred	12N8mc	N08-1	3730	79.5	0.701158	2.7e-05	198.283	3.16925	0.0440053	0.698804	2.7e-05	" "
Manfred	12N8mc	N08-2	3730	79.5	0.702244	4.6e-05	219.674	2.18889	0.0274335	0.700776	4.6e-05
Manfred	12N8mc	N08-3	3730	79.5	0.701121	1.3e-05	221.904	5.92612	0.073526	0.697188	1.3e-05	" "
Manfred	12N8mc	N08-4	3730	79.5	0.70058	3.3e-05	201.298	0.908828	0.0124302	0.699915	3.3e-05
Manfred	12N8mc	N08-6	3730	79.5	0.700938	1.1e-05	205.591	3.06596	0.0410581	0.698741	1.1e-05	" "
Manfred	12N8mc	N08-7	3730	79.5	0.700412	1.3e-05	198.619	2.18948	0.0303497	0.698788	1.3e-05	" "
Manfred	12N8mc	N08-8	3730	79.5	0.700339	1.8e-05	189.875	2.09836	0.0304262	0.698711	1.8e-05	" "
Manfred	12N8mc	N08-9	3730	79.5	0.700593	2.1e-05	214.605	0.872062	0.0111878	0.699994	2.1e-05
Manfred	12N8mc	N08-10	3730	79.5	0.70819	1.5e-05	60.783	1.58488	0.0717875	0.70435	1.5e-05
Manfred	12N8mc	N08-11	3730	79.5	0.700693	1.01e-05	146.805	2.47561	0.0464278	0.698209	1.01e-05	" "
Manfred	12N8mc	N08-12	3730	79.5	0.700891	4.1e-05	215.412	1.26302	0.0161427	0.700027	4.1e-05
Fiskenaesset	206620	206-1	2936	87.9	0.702089	1.33e-05	143.412	0.912312	0.0175144	0.701356	1.33e-05
Fiskenaesset	206620	206-2	2936	87.9	0.701524	1.1e-05	157.095	Below LOD (<0.34)	0.0058775	0.701278	1.1e-05	Below LOD for Rb. 87Rb/86Sr represents the maximum value given the LOD and measured Sr. 87Sr/86Sr initial represents the maximum age correction.
Fiskenaesset	151033	15-1	2936	88	0.700676	2.4e-05	116.001	Below LOD (<0.17)	0.00405472	0.700506	2.4e-05	Below LOD for Rb. 87Rb/86Sr represents the maximum value given the LOD and measured Sr. 87Sr/86Sr initial represents the maximum age correction.
Fiskenaesset	151033	15-2	2936	88	0.700816	2.37e-05	134.715	0.224059	0.00457913	0.700624	2.37e-05	Used as best-certainty initial 87Sr/86Sr (Table 1; plotted on Figure 3).
Windimurra	21MBY03	03-1	2813	80.3	0.700942	9.57e-06	297.741	0.290321	0.00268457	0.700834	9.57e-06
Windimurra	21MBY03	03-2	2813	80.3	0.700929	8.55e-06	288.946	Below LOD (<0.20)	0.0019428	0.700851	8.55e-06	Below LOD for Rb. 87Rb/86Sr represents the maximum value given the LOD and measured Sr. 87Sr/86Sr initial represents the maximum age correction.
Windimurra	21MBY04	04-1	2813	83.8	0.700909	8.85e-06	255.337	0.184177	0.0019859	0.700829	8.85e-06	Used as best-certainty initial 87Sr/86Sr (Table 1; plotted on Figure 3).
Windimurra	21MBY04	04-2	2813	83.8	0.700937	3.05e-05	251.91	Below LOD (<0.22)	0.00244904	0.700839	3.05e-05	Below LOD for Rb. 87Rb/86Sr represents the maximum value given the LOD and measured Sr. 87Sr/86Sr initial represents the maximum age correction.
Windimurra	21MBY05	05-1	2813	80.9	0.700964	5.6e-05	165.709	0.223596	0.00371496	0.700815	5.6e-05
Windimurra	21MBY05	05-2	2813	80.9	0.701866	1e-05	179.726	0.155483	0.00238181	0.701771	1e-05
Standard	Micro-milled?	n	87Sr/86Sr mean	± 2SD	Reference value	± 2SE			Reference
NBS987 column (50 ng)	N	3	0.710245	5.3e-06	0.710248				Avanzinelli et al. (2005)
NBS987 column (500 ng)	N	5	0.71024	2.85096e-05	0.710248				" "
NBS 987 pure	N	14	0.710247	4.3e-06	0.710248				" "
Telica plagioclase	Y	3	0.704024	7.68462e-05	0.704				Bevan et al. (2021)
Modern shell	Y	3	0.70915	9.24554e-05	0.70918	1e-05			Faure and Mensing (2005)
Australian andesine	N	3	0.703981	5.2915e-06	na				na
Lake county plagioclase	N	3	0.703646	1.22202e-05	na				na

## Sheet: 5. Ca Proteus
Location	Sample	Aliquot	Dips	87Sr++ (cps)	39K (cps)	Δ′ 43Ca/44Ca 915A	2 SD	2 SE	Pooled 2 SE	Δ′ 40Ca/44Ca 915A	2 SD	2 SE	Pooled 2 SE	40K/44Ca	Δ′ 40Ca/44Ca 915A initial	Comments
	Standards
	915a	915A (unprocessed)	90	127.533	0.00303659	-0.495325	63.0091	6.64174	8.04443	6.7873	49.6273	5.23118	5.17341
	915a	915a-1	24	45.9457	0.0430511	0.338765	55.1784	11.2632	8.59632	-5.39661	43.0385	8.7852	10.0183
		915a-2	16	30.5893	0.0224189	-13.7746	68.7164	17.1791	7.70312	-2.98072	48.7537	12.1884	12.2698
		915a-3	16	56.569	0.0591483	-3.90908	57.1931	14.2983	8.44355	-6.1713	53.1485	13.2871	12.2698
	BHVO	BHVO-A	16	51.0993	0.0747087	-6.64703	64.9178	16.2294	7.92529	-28.8509	42.5926	10.6482	12.2698
		BHVO-B	8	33.3727	0.0408883	-4.68279	89.2751	31.5635	6.75821	-27.3102	52.7916	18.6646	17.3521
		BHVO-C	16	50.5292	0.0657626	-2.7616	56.7285	14.1821	8.47806	-28.4787	52.6387	13.1597	12.2698
	GSP-2	GSP-2-A	13	69.5385	0.325282	9.19711	67.2212	18.6438	7.78832	430.195	53.2883	14.7795	13.6121
		GSP-2-B	8	58.7865	0.400318	-22.1902	56.3399	19.9192	8.50724	437.51	54.7956	19.3732	17.3521
		GSP-2-C	16	54.084	0.796036	-5.13311	33.8711	8.46778	10.9719	426.248	46.9043	11.7261	12.2698
	Modern marine shell	Modern marine shell 1	8	63.0843	0.0349575	15.3513	74.284	26.2633	7.40883	-10.822	41.6805	14.7363	17.3521
		Modern marine shell 2	24	54.4823	0.0526804	3.75121	65.8287	13.4372	7.87026	-3.7252	38.6637	7.89219	10.0183
	Unknowns
Windimurra	21MBY04	_04-1	15	1536.05	0.139991	116.843	61.6781	15.9252	8.13076	77.3364	49.097	12.6768	12.6722		-	contaminated - Sr interference. Excluded
Fiskenaesset	206620	_206-2	8	55.7905	0.0305922	-17.1603	48.7206	17.2253	9.1483	-60.2098	37.7677	13.3529	17.3521	2.40371e-05	-62.0542	Below LOD for K. 40K/44Ca represents the maximum value given the LOD and measured Ca. Δ′ 40Ca/44Ca 915A initial represents the maximum age correction.
Manfred	13TKN10	N10-1	16	81.5431	0.0853299	-2.46254	65.9394	16.4849	7.86365	-15.8087	41.2792	10.3198	12.2698	0.000192889	-40.7418
Windimurra	21MBY03	_03-2	10	110.83	0.0906119	15.4506	53.1753	16.033	8.75673	-19.6045	50.4849	15.2218	14.798	1.85233e-05	-20.9096	Below LOD for K. 40K/44Ca represents the maximum value given the LOD and measured Ca. Δ′ 40Ca/44Ca 915A initial represents the maximum age correction.
Manfred	12N8mc	N08-11	6	151.677	0.134768	4.66334	56.9746	23.2598	8.45973	-7.93069	52.014	21.2346	20.0365	0.000342613	-52.2176
Manfred	12N8mc	N08-7	5	132.794	0.189924	-6.95052	40.2371	17.9946	10.0666	-45.4849	32.1683	14.3861	21.9489	0.000270927	-80.5055
Manfred	12N8mc	N08-8	4	98.7103	0.134882	-4.24816	78.4938	39.2469	7.20741	-32.4764	66.2699	33.135	24.5396	0.000217721	-60.6194
Fiskenaesset	151033	_15-1	8	1673.09	0.279875	106.634	61.5441	21.7591	8.13961	56.0041	58.7428	20.7687	17.3521		-	contaminated - Sr interference. Excluded

## Sheet: 6.Strontium evolution plot data
Name	Craton	Age (Ma)	Reference	eHf ± 2SE (zircon, wt. mean)	Reference	87Sr/86Sr	87Sr/86Sri	Sr method	Reference	Comment
Anorthosite complexes
Manfred	Yilgarn	3730 ± 6	Kinny et al. (1988)	0.6 ± 0.3	Vervoort and Kemp (2024), Kemp et al. (in prep.)	0.700100 ± 17	0.700050 ± 17	Plagioclase LA-MC-ICP-MS	This study
Fiskenaesset	North Atlantic	2936 ± 28	Souders et al. (2013)	2.2 ± 0.9	Souders et al. (2013)	0.700676 ± 24	0.700596 ± 24	Plagioclase Micro-mill TIMS	This study
Windimurra	Yilgarn	2813 ± 3	Ivanic et al. (2010)	2.1 ± 1.9	Ivanic et al. (2015)	0.700909 ± 9	0.700829 ± 9	Plagioclase Micro-mill TIMS	This study
Bad Vermilion Lake	Superior	2747 ± 58	Ashwal et al. (1985)	–		0.701240 ± 60^	0.700810 ± 60^	Plagioclase (solution)	Ashwal et al. (1985)
Sittampundi	Dharwar	2541 ± 13	Mohan et al. (2013)	3.6 ± 0.4	Mohan et al. (2013); He et al. (2021)	0.700930 ± 87	0.700930 ± 87	Plagioclase LA-MC-ICP-MS	He et al. (2021)
Literature clinopyroxene and barite
North Pole Barite	Pilbara	3450	(inferred)	–		0.700545 ± 9^	0.700537 ± 10^	Barite (solution)	McCulloch (1994)
Onverwacht Basalt	Kaapvaal	3482 ± 5	Armstrong et al. (1990)	-		0.701070 ± 40	0.700482 ± 50	Clinopyroxene (solution)	Jahn and Chi-Yu (1974)
Abitibi Basalt	Superior	2702 ± 88	Machado et al. (1986)	-		0.700990 ± 70	0.700990 ± 70	Clinopyroxene (solution)	Machado et al. (1986)
Literature lunar anorthosite
60025	-	4510 ± 10	Hanan and Tilton (1987)	-		0.699081 ± 1	0.699062 ± 1	Plagioclase TIMS	Yobregat et al. (2024)	Initial ratio calculated to the Pb-Pb age of 4510 Ma.
^ renormalised to SRM987 = 0.710248
References
Ashwal, L. D., Wooden, J. L., Phinney, W. C. & Morrison, D. A. Sm−Nd and Rb−Sr isotope systematics of an Archean anorthosite and related rocks from the Superior Province of the Canadian Shield. Earth and Planetary Science Letters 74, 338–346 (1985).
He, H.-L. et al. Formation of ~2.5 Ga Sittampundi anorthosite complex in southern India: Implications to lower crustal stabilization of the Dharwar Craton. Precambrian Research 354, 106012 (2021).
McCulloch, M. T. Primitive 87Sr86Sr from an Archean barite and conjecture on the Earth’s age and origin. Earth and Planetary Science Letters 126, 1–13 (1994).
Jahn, B.-M. & Chi-Yu, S. On the age of the Onverwacht Group, Swaziland Sequence, South Africa. Geochimica et Cosmochimica Acta 38, 873–885 (1974).
Machado, N., Brooks, C. & Hart, S. R. Determination of initial and in primary minerals from mafic and ultramafic rocks: Experimental procedure and implications for the isotopic characteristics of the Archean mantle under the Abitibi greenstone belt, Canada. Geochimica et Cosmochimica Acta 50, 2335–2348 (1986).
Yobregat, E., Fitoussi, C. & Bourdon, B. Rb-Sr constraints on the age of Moon formation. Icarus 420, 116164 (2024).
